# Supplementary material for: Fibroblast rejuvenation by mechanical reprogramming and redifferentiation
Source: Proc Natl Acad Sci U S A. 2020 Apr 29;117(19):10131–41. doi: 10.1073/pnas.1911497117 (PMC7229653; doi:10.1073/pnas.1911497117)
Supplement: Supplementary File [file pnas.1911497117.sd01.csv]

Gene ID	FC_rep1	FCG_rep1	PR_rep1	RF_rep1		FC_rep2	FCG_rep2	PR_rep2	RF_rep2		FC_rep3	FCG_rep3	PR_rep3	RF_rep3
ENSMUSG00000000001	197.579	210.327	221.452	202.924		249.242	205.927	228.844	222.059		233.346	180.91	219.351	190.003
ENSMUSG00000000028	41.8989	27.9027	29.129	27.8868		29.6275	65.7271	27.2924	39.9282		31.7519	36.9451	32.9427	48.8801
ENSMUSG00000000031	10.8668	11.3439	3.26086	19.032		114.834	13.3902	99.5512	33.9326		113.468	55.9982	6.36339	0.255875
ENSMUSG00000000037	2.14179	1.5646	3.29144	2.2424		3.93473	3.24611	3.90468	3.46705		2.61021	2.06177	4.26899	2.82425
ENSMUSG00000000049	0.431146	0.397712	0.304516	0.670304		0.684274	0.167047	0.916175	0.385132		1.14154	0.268012	0.564144	0.197163
ENSMUSG00000000056	32.1839	29.2519	27.2819	28.5909		32.6564	23.8476	34.6109	26.3025		26.3556	25.0182	20.4731	14.6733
ENSMUSG00000000058	62.259	94.179	65.1692	64.1135		60.6272	86.3272	44.2313	72.7112		46.8088	61.558	57.0216	72.2359
ENSMUSG00000000078	85.4197	170.441	111.088	147.942		105.784	181.396	103.109	172.692		125.213	201.967	109.898	214.015
ENSMUSG00000000085	49.3651	50.2758	35.1925	53.6229		45.2388	65.7901	46.2346	51.9385		50.7257	62.3217	41.489	58.3804
ENSMUSG00000000088	51.398	43.676	62.0384	39.6649		41.9897	51.4162	45.9714	39.7514		39.5743	40.7681	50.3168	45.932
ENSMUSG00000000093	0.359756	0.20885	0.683867	0.986653		2.34947	0.438583	2.64853	1.01122		2.98794	1.04252	1.99849	0.78876
ENSMUSG00000000094	4.0854	4.49402	3.96909	4.32605		5.06802	4.05165	5.44476	4.1801		5.18031	3.59395	3.62357	3.34895
ENSMUSG00000000103	0	0	0.0720057	0		0	0	0.0741945	0		0	0	0.0239296	0
ENSMUSG00000000120	0	0	1.06456	0		0	0	0.828784	0		0	0	0.825538	0
ENSMUSG00000000125	0	0	0.238414	0.0269601		0	0	0.122831	0		0	0	0.118854	0
ENSMUSG00000000126	1.35073	2.68379	1.18579	1.55541		1.36671	1.98482	0.977469	1.38201		1.69745	2.35898	1.32412	2.52847
ENSMUSG00000000127	100.651	87.6377	75.8248	67.2424		111.271	86.4034	88.6384	85.893		97.8721	73.4557	82.5766	72.9843
ENSMUSG00000000131	85.0928	88.4497	103.688	94.4404		80.9633	99.6202	99.525	87.0618		93.5192	92.4708	107.044	114.118
ENSMUSG00000000134	100.183	97.2531	107.066	120.625		79.2426	93.4507	105.4	103.293		85.9017	105.974	104.39	107.326
ENSMUSG00000000142	0.107816	0.119087	1.71249	0.232571		0.293708	0.201376	1.26315	0.36105		0.418605	0.352095	1.8283	0.17776
ENSMUSG00000000148	13.4935	9.44132	12.7407	10.3652		13.9428	11.3396	14.1567	9.86002		15.4336	11.6609	11.6162	10.1537
ENSMUSG00000000149	50.7238	49.3908	59.2446	58.2499		51.6634	55.367	62.2739	46.8628		58.8392	52.6622	61.9322	68.9481
ENSMUSG00000000154	0.0266146	0	0.30837	0		0.0286297	0	0.242866	0		0	0	0.255968	0
ENSMUSG00000000159	0	0	0.12523	0		0	0	0.103286	0		0	0	0.21488	0
ENSMUSG00000000167	1.92333	1.81125	2.05382	1.33904		1.62465	2.0072	1.5972	1.98611		1.42136	1.58338	1.98597	1.77195
ENSMUSG00000000168	77.513	74.1927	68.0228	62.2421		61.9701	81.405	57.8751	64.5722		61.7972	68.769	59.5944	71.7504
ENSMUSG00000000171	69.007	68.1633	81.6553	68.133		88.4619	81.8274	86.784	71.8377		83.9994	65.0247	80.5863	71.8152
ENSMUSG00000000182	0	0	0	0		0.122638	0	0	0		0.194301	0	0.0751085	0
ENSMUSG00000000184	183.624	184.444	168.182	146.301		252.086	174.7	255.272	146.051		288.23	212.905	168.706	123.958
ENSMUSG00000000194	73.6271	73.3309	72.1454	70.968		72.2505	61.0277	72.0778	61.1778		77.1395	59.7288	63.4186	57.4762
ENSMUSG00000000197	0.0239154	0.0450653	0.206068	0.0776747		0.0459376	0.0728258	0.143941	0.0771956		0.066438	0	0.0703358	0
ENSMUSG00000000202	0	0	0.0252959	0		0.0627235	0	0.274514	0		0	0	0	0
ENSMUSG00000000204	0.0510198	0	0.0250821	0		0	0	0.04874	0.0258956		0	0	0	0
ENSMUSG00000000214	0	0	0	0		0	0	0	0		0	0	0.0280652	0
ENSMUSG00000000216	0	0	0	0		0.0466722	0	0.024617	0		0	0	0	0
ENSMUSG00000000223	4.31137	0.387358	10.972	1.06237		8.71156	0.973203	6.79186	1.11617		6.95457	0.819037	7.90909	1.08255
ENSMUSG00000000244	0.455711	0.220255	0.592337	0.146109		0.548337	0.107801	0.593417	0.299979		0.318468	0.170133	0.684169	0.164501
ENSMUSG00000000247	0	0	0	0		0	0	0.0494308	0		0	0	0.0239151	0
ENSMUSG00000000248	0	0	0	0		0.0237706	0.0528014	0	0		0.0235373	0	0.0242627	0
ENSMUSG00000000253	6.09194	8.19795	6.89358	8.62056		4.68524	4.37354	4.56258	3.87302		5.37865	5.50007	6.45745	4.82578
ENSMUSG00000000263	0.0251811	0.0494809	0	0.0284299		0.0982308	0	0	0.0816694		0.0972696	0.19451	0	0.103517
ENSMUSG00000000266	20.6902	22.2513	44.5129	51.7383		28.3733	31.072	28.3433	51.0097		28.7164	23.9759	47.2446	47.6179
ENSMUSG00000000275	63.0931	64.2158	66.7441	50.2525		68.8088	57.078	64.3304	43.9981		67.6149	55.3892	60.5712	39.1411
ENSMUSG00000000276	9.69681	7.66434	12.4913	10.6945		10.5078	8.85412	13.4359	9.54637		9.36162	12.2783	15.3942	9.52912
ENSMUSG00000000278	331.412	297.661	316.725	247.532		371.635	267.537	303.365	239.517		402.131	272.291	233.012	175.898
ENSMUSG00000000282	32.6791	32.1063	34.0172	37.2558		35.2516	28.414	51.0533	32.3811		48.1543	33.7628	45.9182	29.2777
ENSMUSG00000000290	3.10982	2.61539	1.39478	1.18535		3.16737	3.23596	4.51174	1.494		5.09958	4.51941	1.84006	0.971917
ENSMUSG00000000295	17.1187	15.5246	25.1072	17.1774		21.6733	19.3338	23.4647	20.9624		21.511	13.2398	30.5175	24.93
ENSMUSG00000000296	0	0.053931	1.4835	0.278883		0.058042	0.311452	2.36038	0.246598		0.0795157	0.251285	2.30644	0.40709
ENSMUSG00000000301	2.8494	2.56699	4.65228	4.23		2.35581	2.94322	4.32927	3.89187		3.70675	2.39489	6.0024	5.18763
ENSMUSG00000000303	0.0948851	0.0952647	57.3526	0.158247		0.296165	0.168983	51.2374	0.10258		0.294713	0.103111	46.4158	0.170854
ENSMUSG00000000305	0.0233678	0.0226096	0.551424	0.0259815		0	0	0.47561	0		0	0.0507876	0.412342	0
ENSMUSG00000000308	0	0.126757	2.49944	0		0.215117	0.168709	2.38144	0		0.255471	0	1.83727	0.031468
ENSMUSG00000000317	0.409652	0.676143	3.13071	0.56264		0.138858	0.832356	2.23112	0.468924		0.252082	0.837966	2.62214	1.2135
ENSMUSG00000000318	0.189962	0	0	0.0683041		0	0	0.0660208	0		0	0	0.180964	0
ENSMUSG00000000320	0.0979517	0	0.794598	0.0276209		0	0.0740371	0.393773	0.0262621		0	0.0791952	0.597666	0.0255311
ENSMUSG00000000325	4.06031	2.63939	5.77237	2.95127		7.22278	3.42047	9.00485	3.11569		8.08601	2.93846	7.51177	4.14698
ENSMUSG00000000326	66.7665	62.6499	64.1343	53.1304		61.2623	59.9231	65.3696	48.8055		67.274	55.4343	60.725	56.748
ENSMUSG00000000339	24.6904	27.1973	30.8999	33.1704		25.6533	33.8264	25.9391	33.3578		27.4417	29.5466	34.0689	38.6102
ENSMUSG00000000340	3.47208	3.52521	10.1732	3.73211		8.13323	4.95164	10.839	4.77802		7.42502	6.61331	9.60909	2.798
ENSMUSG00000000346	177.383	157.428	200.662	173.616		185.514	145.724	179.286	164.696		183.974	134.137	188.143	164.229
ENSMUSG00000000355	31.6862	20.2281	31.2542	25.5589		34.7328	26.8327	28.2962	29.3371		28.1209	27.4692	33.9115	28.4546
ENSMUSG00000000359	0	0	0.0762301	0		0	0	0	0		0	0	0.0506693	0
ENSMUSG00000000365	0.0235372	0	14.554	0		0.0498795	0	12.4475	0		0	0	10.9707	0
ENSMUSG00000000374	74.9123	65.815	82.253	81.129		80.5836	80.5241	84.825	77.7003		83.637	74.0488	81.3688	80.4989
ENSMUSG00000000378	32.1085	34.7953	30.1778	35.3505		29.8916	49.4983	33.6083	30.9272		38.9311	42.0493	34.3204	42.0065
ENSMUSG00000000384	33.5949	23.6763	33.8269	31.5246		25.4779	38.8344	32.1171	32.2107		31.6076	33.4596	41.1171	42.6849
ENSMUSG00000000385	0	0	0.333145	0.0269088		0	0	0.0490387	0		0	0	0.0237255	0
ENSMUSG00000000386	0	0	0.0481771	0		0.0470585	0	0.149313	0.0264859		0.0232989	0	0.0718472	0
ENSMUSG00000000392	0.249372	0	0.230642	0		0.139149	0	0.0251376	0		0.0723943	0	0	0
ENSMUSG00000000399	64.9375	48.5139	68.8251	46.124		58.6723	52.7347	60.4534	47.3072		58.2796	38.5428	65.1917	50.7702
ENSMUSG00000000402	0.244928	0.0947925	0.288985	0.0544645		0.0470461	0.024883	0.198514	0		0.0931712	0.0532326	0.312139	0
ENSMUSG00000000409	0.768699	0.753348	4.44134	0.597335		1.02363	0.575751	4.71399	0.431918		1.28991	0.651617	4.96062	0.620194
ENSMUSG00000000411	0.0270004	0	0.079643	0		0	0	0	0		0	0.0293413	0	0
ENSMUSG00000000416	0	0	0.0581394	0		0	0	0.0357404	0		0	0	0.0691662	0
ENSMUSG00000000420	253.324	315.049	282.736	216.123		181.543	169.494	165.801	153.046		183.094	187.952	177.592	184.467
ENSMUSG00000000439	19.1681	17.1821	20.9166	17.3227		40.9295	17.8398	31.3817	14.6248		33.9067	17.4917	25.5807	17.2955
ENSMUSG00000000440	0.205017	0	0.075592	0		1.67712	0	0.709286	0		1.14679	0	0.276351	0
ENSMUSG00000000441	108.751	80.013	132.464	119.226		201.607	107.128	161.657	120.385		169.482	100.178	145.526	123.1
ENSMUSG00000000486	1.47856	0.46208	20.0433	0.897277		1.3751	0.768793	18.3629	1.12165		0.670407	0.655138	17.955	1.03822
ENSMUSG00000000489	0.0243273	0.0235379	0.676986	0		0.140184	0.0494295	0.936566	0.1315		0.161948	0.13293	0.899955	0.0750052
ENSMUSG00000000530	0.23978	0.418848	0.678184	0.255102		0.275377	0.226158	0.722355	0.344401		0.414261	0.463902	0.83701	0.401648
ENSMUSG00000000531	9.77247	9.62597	11.466	11.8737		9.38551	8.80226	12.4269	10.1837		9.34159	12.8641	11.4813	9.13744
ENSMUSG00000000532	17.3426	17.9047	17.0518	16.8819		27.9572	20.7521	26.1028	17.3126		25.2921	23.0228	19.6758	13.8979
ENSMUSG00000000538	62.5713	62.1204	85.3781	82.2729		79.9835	62.2195	81.853	65.1241		80.5321	61.2935	74.6309	68.8293
ENSMUSG00000000544	0	0	8.27744	0		0.0372721	0	7.16681	0		0.0369074	0	6.54028	0
ENSMUSG00000000552	22.3339	22.838	29.2298	23.7873		14.8838	20.891	20.2322	16.0687		20.4815	22.2678	27.7188	31.6112
ENSMUSG00000000555	294.356	298.548	330.777	466.479		258.05	504.73	317.921	482.596		354.433	496.071	378.506	587.413
ENSMUSG00000000560	0	0.0231177	0.0460943	0		0	0	0.0484136	0		0	0	0.0244276	0
ENSMUSG00000000561	123.399	87.5567	109.331	97.7715		108.324	126.434	121.822	121.345		113.227	114.09	110.758	114.679
ENSMUSG00000000562	0	0	0	0		3.56E-07	0	0	0		0	0	0	0
ENSMUSG00000000563	153.962	133.378	188.116	131.056		152.472	144.356	153.24	142.726		147.736	110.439	165.074	135.502
ENSMUSG00000000567	117.026	122.165	138.423	224.737		224.395	201.842	232.13	204.083		233.066	217.739	200.601	170.718
ENSMUSG00000000568	307.763	242.837	339.566	295.085		289.966	338.301	346.54	355.737		254.783	259.483	386.143	378.772
ENSMUSG00000000579	5.14214	3.03288	3.32904	5.29387		7.21531	4.30213	6.0338	5.75154		4.68424	5.11668	5.04328	4.37717
ENSMUSG00000000581	26.3844	27.2136	38.9969	27.4624		39.9126	31.5858	36.5018	32.341		34.4811	23.0626	34.5525	31.2828
ENSMUSG00000000594	8.07076	10.1584	11.3998	13.8969		24.8998	13.7381	22.1662	14.2332		22.6185	14.1518	17.1074	11.1572
ENSMUSG00000000600	53.3301	43.7455	60.4898	58.1551		75.3077	56.0373	67.1	65.8409		63.7559	62.8323	60.0552	59.1191
ENSMUSG00000000605	93.261	76.641	98.2929	86.7074		92.0099	73.1928	90.8638	88.2614		97.0694	85.2845	97.3227	85.4504
ENSMUSG00000000606	0	0	0.0241839	0		0	0	0	0		0	0	0.0482245	0
ENSMUSG00000000617	0	0	0	0		0	0	0.0722119	0		0	0	0.0232903	0
ENSMUSG00000000627	0	0.0548253	0.119284	0.0595519		0.0948389	0.0483992	0.072401	0.131191		0	0.11641	0.0934056	0.0489615
ENSMUSG00000000628	55.0801	55.2962	109.029	42.328		30.2788	43.7496	97.0167	43.5962		41.4204	51.5209	105.33	39.3481
ENSMUSG00000000631	44.0307	43.36	59.8856	53.9441		55.0848	51.8987	70.8433	43.914		64.4409	55.0653	72.265	70.0637
ENSMUSG00000000632	0	0	0.161553	0		0.0693513	0.0244536	0.0536713	0.0261258		0.0503807	0.0523141	0.0235965	0
ENSMUSG00000000673	0	0.0527353	0	0		0.0261728	0.027686	0.0552189	0.0294618		0.0259167	0	0.053431	0.0280074
ENSMUSG00000000682	0	0	0	0.0845309		0.146034	0.231715	0.101259	0		0.144999	0.371785	0.160787	0.0390676
ENSMUSG00000000686	0.147151	0.261023	0.0964557	0.0818046		0.141324	0.0747474	0.124235	0.152285		0.233235	0.0799542	0.0480848	0
ENSMUSG00000000690	0.252883	0.151672	0.124321	0.0843502		0.510025	0.179837	0.10248	0.0546781		0.312639	0.274808	0.0495814	0.0519788
ENSMUSG00000000693	142.812	163.19	166.086	256.961		158.561	285.256	170.078	267.386		174.034	237.508	201.399	307.831
ENSMUSG00000000706	1.16726	2.59585	0.213004	0.133965		0.0231176	0.684717	0.0527817	0.104091		0.164003	0.371658	0.0510728	0.114934
ENSMUSG00000000708	43.0545	46.5181	44.8661	41.1772		50.1547	40.745	41.892	36.1192		43.5807	40.6459	35.953	28.2691
ENSMUSG00000000711	192.835	225.522	193.618	202.356		251.308	179.828	188.303	185.499		226.318	183.929	157.891	146.689
ENSMUSG00000000724	0	0	0	0		0.0255809	0.0313648	0.0312782	0		0	0.0916216	0.0261114	0
ENSMUSG00000000730	3.24321	1.69825	54.7006	1.39525		1.69682	1.49843	47.7537	1.10029		2.32467	1.29055	49.2158	1.96808
ENSMUSG00000000731	0	0	9.70543	0		0	0	8.9825	0		0	0	8.52752	0
ENSMUSG00000000732	1.066	0.497539	2.89486	0.325725		1.04102	0.703567	2.4669	0.266852		0.909835	0.320976	3.49791	0.401441
ENSMUSG00000000751	174.419	142.666	176.273	119.776		163.195	217.663	161.417	144.456		171.444	142.405	184.991	181.079
ENSMUSG00000000753	921.837	724.942	1135.67	1050.16		964.829	907.446	928.616	959.07		1135.78	894.952	945.774	974.538
ENSMUSG00000000759	55.7855	41.9504	53.9718	54.2149		59.1496	65.6271	54.8379	63.6345		59.6609	57.7062	58.111	67.6977
ENSMUSG00000000766	0	0	0	0		0	0	0	0.0267953		0	0	0	0
ENSMUSG00000000776	26.3329	22.8191	26.4915	27.1662		21.6966	29.9735	27.1062	30.2609		23.0957	30.0127	30.5277	34.4982
ENSMUSG00000000782	1.50592	0.382178	9.18087	0.137242		0.877255	0.202453	6.5182	0.240229		0.633896	0.136182	7.6585	0.228345
ENSMUSG00000000787	505.196	557.248	716.052	762.917		531.892	597.943	660.153	770.773		488.41	604.221	651.734	712.859
ENSMUSG00000000791	2.31329	1.12084	4.1658	3.5896		0.637419	2.48787	1.92142	1.94777		1.89378	3.24945	2.74515	4.91274
ENSMUSG00000000792	0.316385	0.141286	0.526446	0.189416		0.163616	0.321427	0.493134	0.26311		0.41661	0.476055	0.381735	0.175085
ENSMUSG00000000794	0.0231867	0.0224344	0.0683939	0.0257801		0	0.024754	0.0716675	0.0764758		0.0231721	0	0.141006	0.0727007
ENSMUSG00000000804	67.9953	78.6313	80.5864	89.9942		83.7583	75.7731	85.0949	86.9262		82.8604	96.3217	70.1125	78.6112
ENSMUSG00000000805	0	0	2.41848	0		0	0	2.45184	0		0	0	1.79642	0
ENSMUSG00000000811	12.443	11.5671	16.6243	10.7422		12.7704	8.67534	14.7814	12.5288		11.7405	6.07156	18.0101	16.2483
ENSMUSG00000000817	0	0	0.0747163	0.0281632		0.0445825	0.09285	0	0		0	0	0	0.0260325
ENSMUSG00000000823	28.0605	17.2133	42.7652	46.0934		66.0724	30.8058	94.1633	52.8415		52.3141	37.3959	61.4075	51.6965
ENSMUSG00000000826	116.663	106.522	115.607	108.991		109.374	103.382	118.169	101.792		110.921	104.366	105.904	104.861
ENSMUSG00000000827	78.7348	89.2873	88.7565	85.1396		96.2621	82.1309	89.4511	78.3697		93.0833	80.023	81.3725	69.8375
ENSMUSG00000000838	123.355	108.683	121.751	144.544		146.725	154.252	143.622	179.69		140.378	125.037	136.641	167.032
ENSMUSG00000000861	0	0	0.522435	0		0	0	0.37256	0		0	0	0.260052	0
ENSMUSG00000000869	0.588208	0.497984	0.614495	0.24525		0.600223	0.373979	0.596416	0.476932		0.664278	0.399505	0.144158	0.674478
ENSMUSG00000000876	14.1498	11.2757	16.4139	9.97598		18.4043	9.00993	16.1839	10.3247		15.9636	10.0019	15.3184	9.22156
ENSMUSG00000000881	49.2135	56.1849	57.4921	56.8266		52.5681	47.4974	45.5214	57.6602		45.5895	51.7448	46.2445	57.4768
ENSMUSG00000000884	8.09211	6.82098	7.3386	6.12025		7.34607	9.85062	7.58257	6.57246		8.59599	6.31891	7.97133	9.04813
ENSMUSG00000000889	0	0.0476331	0.0726075	0		0.0472812	0.0750219	0.0498763	0.0266112		0.0234092	0.0802479	0	0.0252977
ENSMUSG00000000901	20.593	31.5863	44.2998	34.9299		75.2092	28.0174	41.7165	35.2162		105.41	27.9185	42.6528	39.2915
ENSMUSG00000000902	82.633	63.1001	85.2496	72.5683		81.7962	81.3425	85.8511	76.8536		91.2941	66.0012	96.9436	92.6737
ENSMUSG00000000903	0	0	0.466808	0		0	0	0.526494	0		0.0623481	0	0.489166	0
ENSMUSG00000000915	16.3309	13.715	17.1037	23.4536		28.369	35.8411	35.3928	29.4506		30.9567	27.0911	28.1212	36.0057
ENSMUSG00000000916	12.3049	8.13536	11.2856	9.50735		12.1712	12.5744	12.8114	10.4601		13.2478	12.9476	12.4473	12.6377
ENSMUSG00000000934	17.7943	12.9251	15.3809	10.5845		21.4506	13.8885	18.9064	12.3844		20.9517	13.1847	14.8551	11.1179
ENSMUSG00000000938	1.0521	1.00464	1.01609	1.77451		3.39138	2.85432	2.71627	2.10978		3.16822	2.49228	1.72402	1.69529
ENSMUSG00000000942	6.68316	6.29019	4.67903	7.43067		6.36859	7.39724	6.56009	9.47418		6.40519	5.03012	4.63967	6.0667
ENSMUSG00000000948	1.0383	0.461885	3.62345	0.71819		1.50135	0.921479	3.00938	0.954762		1.12433	1.47848	3.95305	1.30657
ENSMUSG00000000957	458.695	715.263	546.805	653.832		570.672	474.036	605.039	583.799		667.15	508.81	409.594	436.254
ENSMUSG00000000958	0.846557	1.03756	12.5296	1.20222		1.18179	0.931729	10.4479	1.63387		1.92329	1.04892	11.323	0.935042
ENSMUSG00000000959	60.0616	50.6206	55.881	46.6153		44.843	39.8789	47.1793	40.3323		43.4372	38.7521	46.9649	40.9447
ENSMUSG00000000976	36.7037	32.771	35.8832	33.3893		44.41	36.5183	42.1237	36.4593		45.5883	38.2132	35.3644	37.2704
ENSMUSG00000000982	0.062102	0.0300435	0.305304	0.034524		0.059643	0	0	0		0.0295297	0	0.0913195	0
ENSMUSG00000000983	0	0.0728928	0.148148	0.251292		3.7986	0.459225	4.42691	0.162894		2.86585	0.409346	0.147709	0
ENSMUSG00000001014	0.0863427	0.246885	0.22301	0.0319992		0.217832	0.115212	0.0861706	0.0622289		0.164224	0.0938287	0.389109	0.116894
ENSMUSG00000001016	125.067	92.1528	120.091	110.099		108.702	108.719	113.234	93.6818		97.7945	83.1421	119.233	103.088
ENSMUSG00000001017	142.736	137.43	147.59	139.911		141.736	147.593	138.037	145.841		140.031	140.815	141.462	135.168
ENSMUSG00000001018	47.2234	51.2768	60.0954	59.5057		66.789	50.6139	62.9628	65.3925		61.3189	44.4929	54.9769	52.767
ENSMUSG00000001020	1608.4	2737.57	3758.28	3113.4		3017.96	2763.79	2641.48	3332.88		2450.22	2388.31	2926.34	3341.14
ENSMUSG00000001021	0.66026	0.655654	0.602711	0.553383		0.408366	0.727256	0.659385	0.427288		0.988875	0.671739	0.630846	0.689816
ENSMUSG00000001023	0.481343	0.820516	0.559354	0.291924		0.25215	0.0889117	0.180757	0.191934		0.124853	0.242577	0.218816	0.134917
ENSMUSG00000001025	821.637	1096.37	729.753	762.61		731.347	1064.22	678.68	855.098		711.912	664.774	729.36	885.493
ENSMUSG00000001027	0.0233427	0	0.0229513	0.0259536		0.0224185	0	0.070947	0.0252357		0.0221991	0.0253665	0.0457666	0.0719697
ENSMUSG00000001029	0	0	0.0265396	0		0	0	0	0		0	0.0293324	0.0861901	0.034877
ENSMUSG00000001034	24.0287	23.5129	24.3874	25.4415		22.7428	26.8518	31.5111	24.5986		29.7601	25.9492	29.4086	27.7409
ENSMUSG00000001036	59.0203	69.1628	56.9618	70.7201		54.2712	69.0179	49.2904	61.6394		56.9845	67.1812	51.4578	67.1545
ENSMUSG00000001039	9.14682	8.97241	14.8491	9.56035		13.1299	10.3411	14.5274	10.7427		12.8526	9.65871	12.7896	9.21502
ENSMUSG00000001052	111.507	113.151	107.405	122.407		119.248	136.476	117.608	123.362		126.956	139.092	110.25	138.214
ENSMUSG00000001053	0	0	2.754	0		0	0	3.26464	0		0	0	2.92677	0
ENSMUSG00000001054	19.2991	17.1193	26.4574	15.9364		18.4176	15.3065	27.7048	15.9966		19.9786	14.704	24.3619	16.3233
ENSMUSG00000001056	57.1533	66.9468	73.128	62.1581		46.9923	103.089	64.4134	74.5528		53.553	67.0159	87.785	101.359
ENSMUSG00000001076	0.105307	0.178308	0.232969	0.234171		0.227559	0.160477	0.373411	0.313079		0.450665	0.371921	0.180661	0.270567
ENSMUSG00000001082	54.4635	54.6862	59.2582	55.651		42.2564	69.6369	65.0747	63.4054		61.4064	75.9875	77.1773	104.595
ENSMUSG00000001089	67.098	66.3843	80.5363	87.5801		65.5759	89.2295	75.8367	92.1082		70.7799	89.1947	79.684	89.2177
ENSMUSG00000001095	0	0	0.0486561	0		0	0	0.0250674	0		0	0	0.0242558	0
ENSMUSG00000001098	173.601	207.151	139.04	171.746		136.135	206.995	146.65	174.958		166.025	188.101	162.24	196.102
ENSMUSG00000001100	90.3509	78.9906	109.891	86.6915		93.2498	86.2534	95.8217	84.5519		89.2463	76.6279	94.4566	83.9617
ENSMUSG00000001103	0	0	0	0		0.0517069	0	0.19091	0		0.0256001	0.029045	0	0
ENSMUSG00000001105	24.7287	22.3765	29.1581	27.0916		25.1738	25.1427	23.4397	26.2868		23.7954	24.1494	25.7327	25.5077
ENSMUSG00000001119	3383.61	2233.47	4788.06	2391.37		2700.44	1294.21	3263.97	1896.19		2635	1509.6	4061.72	1584.88
ENSMUSG00000001120	73.1444	57.9219	62.867	65.6449		81.2391	70.5338	81.046	60.4544		83.4236	69.92	73.3142	66.9512
ENSMUSG00000001123	3.95564	3.85264	4.84231	7.19563		24.5871	8.55506	20.6614	10.5528		24.8484	11.1939	9.09095	5.19605
ENSMUSG00000001127	54.176	38.4881	47	51.4341		64.2336	49.8864	61.3181	54.2527		59.4406	51.5361	60.2201	49.4861
ENSMUSG00000001128	2.51202	0.991913	1.0952	1.16869		1.83937	1.34605	2.15237	1.67299		3.28229	2.23995	1.86055	1.11761
ENSMUSG00000001131	310.629	253.329	229.588	212.646		203.578	498.5	217.724	254.304		308.182	536.633	262.604	218.864
ENSMUSG00000001134	8.65002	7.6987	12.1237	9.40256		8.57071	10.772	11.4233	9.27919		9.02269	7.70296	13.1626	10.4237
ENSMUSG00000001138	10.8976	12.9668	9.13308	10.682		12.5655	14.7194	10.4762	11.1675		14.317	13.3583	11.0804	11.3093
ENSMUSG00000001143	23.1135	22.3632	14.8826	16.4205		29.5802	22.1448	17.4584	16.7279		28.3593	22.959	13.3148	12.8817
ENSMUSG00000001150	81.9042	79.9368	100.738	85.6198		102.369	98.7361	100.111	91.1389		107.339	96.1212	104.333	102.897
ENSMUSG00000001151	46.0291	40.2726	61.7464	61.5447		53.3206	81.7163	67.8003	72.0228		57.4828	65.007	71.0642	90.397
ENSMUSG00000001155	0.146078	0.282677	0.215443	0.243626		0.0467645	0.0742024	0.271324	0.236886		0.300996	0.132286	0.310275	0.0750642
ENSMUSG00000001156	11.8532	9.19834	15.8118	12.7452		18.5546	7.66552	17.7091	9.72874		15.3602	8.94891	11.0865	8.55796
ENSMUSG00000001157	37.7599	35.4885	38.0295	32.2356		50.306	34.0705	35.3972	29.8132		41.9435	31.605	33.1213	23.4292
ENSMUSG00000001158	25.7868	31.4042	33.6645	28.4796		40.1974	35.529	34.6566	33.8278		40.627	30.0996	32.5545	29.0242
ENSMUSG00000001166	0.124335	0.0240601	0.26904	0.0829452		0.41141	0	0.428287	0.0268835		0.563334	0.0981171	0.219398	0
ENSMUSG00000001173	69.1231	63.9406	69.3907	67.5372		82.3377	74.5381	73.8441	76.9673		76.6615	67.65	71.4623	72.5007
ENSMUSG00000001175	520.772	550.842	505.563	455.024		544.268	535.755	449.198	487.508		536.571	398.199	502.55	499.804
ENSMUSG00000001211	66.2878	80.9713	57.4736	71.8224		65.581	78.4658	72.8985	63.7588		71.3231	72.8024	65.0217	81.6827
ENSMUSG00000001225	0.0243502	0	0	0		0.0287927	0	0	0.032411		0	0	0	0
ENSMUSG00000001227	0.979899	1.08686	0.540484	0.53237		0.413166	1.14182	0.41163	0.206705		0.772788	1.03888	0.984043	1.57201
ENSMUSG00000001228	133.403	104.43	103.167	92.7199		119.242	252.963	134.453	134.067		128.223	141.508	160.523	211.474
ENSMUSG00000001229	73.3056	74.9058	62.9191	73.8073		70.3008	97.7171	86.0517	70.3795		84.9814	84.7527	77.2285	92.9144
ENSMUSG00000001240	1.76344	1.07009	1.28074	0.75393		3.13696	1.27073	2.53796	0.540044		2.48301	0.875133	1.5908	0.889489
ENSMUSG00000001247	0.680505	0.293256	4.3615	0.64698		0.680801	0.26274	3.79501	0.626698		0.504278	0.357998	4.57102	0.388952
ENSMUSG00000001248	42.9504	30.6217	32.7902	50.8642		50.8419	53.3039	47.4904	57.8718		47.3449	64.9348	43.4087	63.4852
ENSMUSG00000001249	0.0618474	0	0.622716	0.11347		0.200435	0	1.06148	0.0367771		0.29445	0.120157	1.06284	0.13665
ENSMUSG00000001270	0.20316	0.0806859	6.34109	0.279786		0.263513	0	5.48258	0.29452		0.344262	0.0806349	6.36638	0.162376
ENSMUSG00000001280	181.112	186.577	203.508	187.426		215.025	211.973	188.385	203.691		199.639	219.818	198.161	193.998
ENSMUSG00000001281	16.4853	8.55349	13.447	4.34123		2.96309	7.28645	6.27631	3.06611		5.42806	6.4272	9.06774	6.8651
ENSMUSG00000001285	39.2882	33.2401	35.1915	30.2481		36.7915	40.5942	35.8445	32.8723		37.9276	33.93	39.4668	35.7
ENSMUSG00000001288	219.761	202.672	227.867	154.328		149.656	143.348	176.468	133.891		155.489	140.805	224.388	149.11
ENSMUSG00000001289	181.712	251.71	289.132	244.989		360.073	210.568	321.192	272.275		327.275	194.589	275.649	208.204
ENSMUSG00000001300	56.2412	59.0875	27.3386	26.7026		32.9514	54.893	28.6168	33.5954		40.0227	37.5777	26.0198	38.6684
ENSMUSG00000001305	39.5417	30.2607	41.6668	34.1942		38.1939	42.306	45.1195	38.4118		36.6948	37.6043	43.1105	36.6761
ENSMUSG00000001313	10.6212	10.7608	13.2556	10.7535		12.1325	7.9699	13.5486	7.31438		15.5722	8.84603	11.2427	9.02142
ENSMUSG00000001323	67.2848	57.4272	59.6895	54.7929		65.8175	56.3937	56.9113	57.359		63.6825	56.6135	56.9886	51.729
ENSMUSG00000001333	0.625759	2.77158	0.938754	1.28134		0.408536	1.19492	0.355495	0.952544		0.691705	1.2543	0.638065	1.26773
ENSMUSG00000001334	0.0733477	0.165592	0.312512	0.108735		0.305253	0.347743	0.346781	0.317181		0.627787	0.239121	0.455392	0.201017
ENSMUSG00000001348	0.0534617	0	0.545463	0		0.0256697	0	0.757675	0		0.0254186	0.0290454	1.14607	0
ENSMUSG00000001349	0.302919	0.659331	0.926773	1.10515		1.45563	1.15632	1.74796	1.30618		1.35289	1.13825	2.1452	1.18703
ENSMUSG00000001366	22.0454	18.2354	25.2634	23.5406		24.6937	20.6684	22.582	19.6345		22.2809	19.9569	17.3704	16.0496
ENSMUSG00000001376	42.9508	34.4097	51.1231	44.6465		50.7853	41.8434	51.3311	48.6953		50.8853	35.2259	41.1392	42.0207
ENSMUSG00000001380	122.732	108.414	115.733	82.3812		78.4118	95.3883	88.6772	84.9347		83.0242	73.5746	104.72	96.3403
ENSMUSG00000001383	110.751	98.5788	116.313	71.1081		103.878	70.034	96.6362	71.8875		100.304	59.351	93.8244	69.1579
ENSMUSG00000001403	86.656	68.8922	62.8641	56.2394		45.6725	119.782	55.6342	71.5407		48.0983	51.0894	72.7145	100.666
ENSMUSG00000001415	107.978	84.9883	102.017	111.158		82.6232	133.935	99.7416	121.217		81.5892	113.403	114.575	140.008
ENSMUSG00000001416	447.414	379.938	404.156	335.578		355.331	455.997	368.85	384.484		359.146	355.326	411.61	398.709
ENSMUSG00000001418	155.883	127.216	115.693	104.84		140.485	110.045	144.767	95.673		182.973	109.586	96.74	81.1872
ENSMUSG00000001419	104.33	99.1003	101.02	122.376		85.6281	100.195	87.7767	113.24		103.304	115.456	115.435	128.994
ENSMUSG00000001420	2.52438	3.05849	4.79057	4.00005		3.8963	2.80114	4.99824	3.14105		4.21684	3.97707	4.97137	3.02816
ENSMUSG00000001424	254.577	276.01	278.539	259.631		230.186	267.25	233.018	253.935		254.776	252.919	267.523	259.127
ENSMUSG00000001435	10.4976	2.12668	47.2364	3.2741		5.47763	2.06994	49.4234	2.71334		6.46606	2.66709	45.7868	3.11853
ENSMUSG00000001436	14.0933	12.8688	18.0372	16.0786		14.7547	21.1077	21.6878	17.3631		18.0531	18.4785	24.6968	30.2721
ENSMUSG00000001440	666.743	687.303	650.207	712.461		647.159	1005.51	696.64	855.81		648.918	765.205	659.647	895.823
ENSMUSG00000001441	210.336	225.795	221.182	202.334		190.92	200.453	169.123	187.074		176.867	202.954	177.344	169.812
ENSMUSG00000001444	0	0	0.145548	0		0	0	0.0499906	0		0	0	0.169302	0
ENSMUSG00000001445	45.8831	41.7716	45.5665	37.5164		45.2231	47.138	42.0085	37.2861		48.1121	39.0287	43.4588	36.4693
ENSMUSG00000001467	310.783	225.383	359.425	259.363		177.962	252.634	221.72	286.056		183.853	198.312	284.135	321.904
ENSMUSG00000001473	137.108	138.937	78.3736	94.8135		56.849	186.607	80.8081	89.64		89.3415	159.586	112.586	196.946
ENSMUSG00000001493	0.473813	0.217156	0.392311	0.221815		0.263452	0	0.151589	0.0539196		0.308306	0.189698	0.14668	0.0256289
ENSMUSG00000001496	0	0	0	0		0	0	0	0		0.0237004	0.0541645	0.024431	0
ENSMUSG00000001497	9.79294	11.5239	8.86769	11.6325		9.67597	9.27441	10.0475	10.3874		7.18859	7.57184	7.44865	8.07335
ENSMUSG00000001504	29.7278	24.217	26.812	39.3275		35.9037	27.9458	37.5431	29.4531		39.8672	33.9001	29.5037	35.3793
ENSMUSG00000001506	1104.99	1155.08	1412.71	1104.27		988.182	966.68	1130.51	1223.35		1314.07	899.25	1764.9	1321.7
ENSMUSG00000001507	30.1415	45.1281	27.551	25.8768		20.4626	61.543	24.4598	23.6099		24.9405	62.278	34.5457	57.6382
ENSMUSG00000001508	0.102993	0	0.201445	0.0632084		0.0871097	0.0697555	0	0.20826		0.0501243	0.0373075	0.260749	0.0798715
ENSMUSG00000001510	0.0245691	0	0.120786	0		0.0235963	0	0.099566	0		0	0	0.240856	0
ENSMUSG00000001517	84.414	77.5542	55.0592	83.1228		57.4783	166.739	59.6757	108.604		61.5048	84.6203	77.3582	168.891
ENSMUSG00000001518	12.8184	10.3674	12.3696	15.2733		14.5911	16.5679	16.557	15.1633		14.9979	15.7836	16.5791	18.1129
ENSMUSG00000001520	1.37947	1.22312	1.32964	1.63782		1.87857	1.42292	2.02195	2.14076		1.21716	1.81545	1.75182	1.66281
ENSMUSG00000001521	86.2449	82.3292	79.2093	76.5461		97.6288	83.4406	82.2539	67.9624		95.4587	83.6682	72.7117	66.8991
ENSMUSG00000001524	19.8211	17.6579	19.0083	11.8214		18.3846	18.2026	18.34	13.751		18.387	14.966	19.2143	16.9173
ENSMUSG00000001525	1263.1	1198.73	1179.94	1097.57		1262.43	1814.97	1490.91	1294.15		1415.86	1145.68	1469.37	1856.13
ENSMUSG00000001542	37.9576	39.9379	32.6498	33.0684		21.5778	46.9149	17.7815	29.7356		24.8231	41.7386	30.5242	42.0679
ENSMUSG00000001552	39.0836	46.7172	42.6878	62.8202		41.8358	43.8008	40.1174	37.6136		51.9041	57.6074	40.3628	43.0066
ENSMUSG00000001555	161.256	170.98	156.887	181.208		143.924	166.99	156.639	175.856		161.736	150.29	195.684	200.628
ENSMUSG00000001558	0.510065	0.231396	0.302123	0.364381		1.01688	0.281722	1.029	0.338252		1.30496	0.356138	0.271847	0.129543
ENSMUSG00000001566	0	0	0	0		0	0	0.0255388	0		0	0	0	0
ENSMUSG00000001569	60.9674	49.2264	62.7854	58.7569		55.6643	58.2777	63.6203	64.3554		54.666	55.0607	64.5251	60.8361
ENSMUSG00000001576	295.513	375.524	272.274	285.782		253.215	334.868	251.095	251.872		273.891	314.444	280.927	299.986
ENSMUSG00000001583	0.830908	0.543846	2.12387	0.517523		0.633712	0.571037	1.59099	0.475566		0.418342	0.427372	1.84668	0.301394
ENSMUSG00000001588	0.0502277	0	1.83226	0.0823115		0.143838	0.053041	1.65387	0.0814514		0.0477669	0.267366	1.36755	0.10242
ENSMUSG00000001604	1.8767	1.80928	10.6097	3.16487		4.7288	2.40413	13.5367	3.2769		3.91159	3.01981	10.5515	2.25262
ENSMUSG00000001622	0	0	0.16599	0.0310133		0	0	0.0282594	0		0	0	0.0628759	0.0294167
ENSMUSG00000001627	60.3303	61.8195	90.8843	78.0917		60.1508	83.5439	63.5922	89.0346		63.418	74.6465	98.5661	93.3566
ENSMUSG00000001630	51.774	60.3965	67.1442	88.7527		26.3146	31.2637	22.2886	32.3464		28.0984	40.3505	30.2672	41.4688
ENSMUSG00000001632	30.6656	26.6288	33.7962	37.1939		32.0729	46.177	38.8739	40.2396		36.6811	40.5671	38.249	47.4736
ENSMUSG00000001642	77.5429	117.393	100.748	314.318		35.0246	91.2264	56.3411	95.5599		42.6925	181.924	59.0648	106.72
ENSMUSG00000001655	0	0	0.437081	0.0274586		0.0237185	0.0250899	0.325265	0		0	0	0.242103	0
ENSMUSG00000001656	0.0252039	0	0.0247813	0.028023		0.0242059	0	0.0255345	0.0544955		0.0719072	0.027389	0	0
ENSMUSG00000001657	0.124717	0.0482682	0.0250166	0.0277333		0.0733077	0	0.151624	0		0.0725905	0.110597	0.0978098	0.0261488
ENSMUSG00000001661	11.7026	9.19695	5.43749	5.84861		7.49329	6.94371	4.69028	5.76312		7.8392	6.75083	3.05822	4.07555
ENSMUSG00000001663	0.356536	0.366579	1.19951	0.566157		4.19821	1.12085	3.64951	0.733057		4.99646	0.891512	2.135	0.31981
ENSMUSG00000001665	3.36841	4.1571	3.58529	4.05512		10.6496	6.19607	5.13213	5.09876		12.0463	5.08957	6.55388	3.98087
ENSMUSG00000001666	11.1026	11.2496	13.6178	10.3278		11.3831	10.0616	18.1806	10.1141		16.7247	10.5645	19.4919	12.7969
ENSMUSG00000001672	0	0	0.145771	0		0	0	0.312077	0		0	0	0.363348	0
ENSMUSG00000001674	62.6033	48.8239	67.7716	52.3977		53.613	66.8558	75.0092	62.7682		61.3082	59.4548	69.191	61.9667
ENSMUSG00000001687	37.623	47.0855	48.7627	48.4759		38.3523	47.136	38.5948	45.4203		40.1076	41.9147	49.8081	54.3517
ENSMUSG00000001700	9.97574	7.75016	13.7705	9.58895		9.7459	7.98789	11.2019	9.74872		13.7398	7.07578	10.213	8.18165
ENSMUSG00000001707	21.3447	28.5557	35.4052	26.4252		23.8922	37.1473	25.732	28.5153		23.762	30.5025	30.6492	32.9447
ENSMUSG00000001729	295.441	284.769	291.892	295.675		287.907	377.964	338.429	296.941		309.587	303.468	320.673	407.512
ENSMUSG00000001739	0.127372	0.098251	0.150283	0.368208		0.122328	0.310569	0.401437	0.330483		0.306968	0.386224	0.423076	0.487651
ENSMUSG00000001741	1.47829	1.98836	1.78463	2.55393		5.7711	1.46651	7.32317	1.60107		4.36542	3.16749	3.74464	1.90156
ENSMUSG00000001750	39.0484	25.8317	24.7106	33.8836		31.7673	35.1578	33.6287	32.3306		39.8958	41.3751	29.5399	40.7491
ENSMUSG00000001751	32.1204	44.0383	28.0189	33.7514		34.8384	39.6668	30.8717	27.7387		49.1707	39.8401	25.9764	31.3606
ENSMUSG00000001755	25.6388	21.8993	19.0957	17.9229		21.6862	22.9503	17.7797	18.0186		24.0552	20.2816	20.6388	22.7534
ENSMUSG00000001761	165.086	162.463	142.817	152.034		205.381	177.78	189.559	159.49		207.135	148.036	158.346	173.749
ENSMUSG00000001763	0.0252652	0.0244456	0.27082	0		0.024265	0.150193	0.459489	0.053273		0.118955	0.134562	0.371565	0.180375
ENSMUSG00000001767	53.1912	51.8765	62.9641	48.1421		58.9211	48.1456	55.8342	48.3889		53.6982	44.516	53.0089	43.238
ENSMUSG00000001768	139.952	254.591	165.137	372.66		245.982	369.32	221.66	399.897		304.437	426.181	245.844	416.624
ENSMUSG00000001773	0	0	0.0484666	0		0	0	0.0499399	0		0	0	0.0241613	0
ENSMUSG00000001774	103.718	101.869	85.064	80.6842		109.247	118.163	82.9538	90.8886		110.535	103.714	72.789	82.5407
ENSMUSG00000001783	267.621	270.823	276.657	272.199		313.029	258.387	286.047	278.411		282.405	240.132	273.473	250.004
ENSMUSG00000001785	61.724	51.1068	67.5065	46.8786		63.9279	62.6361	63.7798	53.4665		60.8856	47.9156	64.6928	55.7382
ENSMUSG00000001786	34.664	34.3231	44.5637	50.076		94.435	49.1792	73.7838	60.5075		79.7919	52.072	48.2002	34.6221
ENSMUSG00000001794	321.212	316.208	308.661	310.456		289.921	350.325	306.244	320.422		308.763	254.105	297.712	361.813
ENSMUSG00000001802	0	0	0.288861	0		0	0	0.178076	0		0	0	0.400866	0
ENSMUSG00000001819	0	0	0.0242624	0		0	0	0.0249998	0		0	0	0.120952	0
ENSMUSG00000001827	0.0555327	0	6.35344	0.0642004		0.176888	0	6.35847	0		0.0318498	0.032831	5.52941	0.0296712
ENSMUSG00000001829	36.0773	32.7975	36.0895	23.4759		29.1672	32.6439	27.8363	23.5446		28.8026	32.6737	33.644	30.3222
ENSMUSG00000001833	267.186	287.419	312.954	310.64		309.076	312.403	296.079	355.996		284.45	265.855	292.091	313.526
ENSMUSG00000001844	24.3403	22.8215	35.0253	30.0623		31.788	26.7316	35.7534	28.8865		31.6129	23.2424	37.4706	31.7713
ENSMUSG00000001847	392.471	439.409	374.574	396.034		386.082	447.344	370.332	421.665		379.576	368.322	379.752	417.284
ENSMUSG00000001855	67.3468	69.6275	82.9984	69.5414		76.5193	90.5743	92.2644	73.1515		92.6115	82.0165	85.1647	90.8151
ENSMUSG00000001864	3.1561	5.94713	2.4838	1.58495		2.49711	4.7132	3.0356	1.94615		3.61717	7.22955	3.74435	4.25989
ENSMUSG00000001865	0	0	0	0		0	0	0	0		0	0	0.025882	0
ENSMUSG00000001870	225.705	403.178	211.792	414.082		390.558	673.963	430.111	518.653		339.311	436.363	356.834	633.668
ENSMUSG00000001891	156.434	128.601	155.846	122.12		174.262	114.166	152.634	128.577		164.215	112.046	133.344	126.408
ENSMUSG00000001901	0.0488233	0	0.57024	0		0	0.0248003	0.660316	0.0852352		0.0535055	0.183297	0.497099	0
ENSMUSG00000001909	47.6642	33.034	37.7979	41.6401		40.7248	47.9774	52.1033	41.5157		50.282	49.8983	46.1877	49.0096
ENSMUSG00000001910	120.138	94.6791	106.888	90.2828		88.7086	126.806	116.395	90.2763		107.745	107.267	114.07	117.902
ENSMUSG00000001911	144.646	192.835	171.45	197.964		204.243	182.17	203.596	187.597		209.516	170.129	214.135	227.602
ENSMUSG00000001918	53.9002	33.0117	49.939	36.7839		34.7828	63.7479	42.0335	41.5632		41.0122	47.9576	62.16	66.6569
ENSMUSG00000001924	477.005	470.866	488.78	439.833		442.947	531.51	458.617	454.977		436.196	439.803	470.862	512.939
ENSMUSG00000001930	0.40087	0.285156	1.35717	0.717986		0.405618	0.273601	1.01321	0.376777		0.835454	0.765546	0.790421	0.289346
ENSMUSG00000001942	27.8636	31.3723	25.3292	22.8285		42.7798	21.0745	27.3242	22.8456		37.2602	16.8649	20.0079	14.6289
ENSMUSG00000001943	0.344236	0.105964	0.292457	0.129079		0	0.1144	0.274193	0		0.0795997	0.287149	0.340001	0.0615278
ENSMUSG00000001946	0.176192	0.0655128	0.805705	0.418046		0.146645	0.471916	0.480142	0.214144		0.288193	0.458348	0.337575	0.1921
ENSMUSG00000001948	1.56834	1.12379	2.7262	1.11203		2.94238	0.705225	2.22142	1.63407		2.05573	0.349505	1.86384	0.8621
ENSMUSG00000001962	91.0315	66.508	77.5547	64.9808		90.2709	63.3035	90.2189	69.6676		88.5843	63.4586	68.9643	53.8357
ENSMUSG00000001964	78.6046	70.9029	74.9814	61.1425		61.1089	76.5685	65.352	69.0721		58.0107	51.6328	73.0705	68.9134
ENSMUSG00000001983	10.3266	10.2748	9.97031	7.63471		11.6303	11.1941	12.4845	8.97727		11.5419	7.57771	10.0451	7.30325
ENSMUSG00000001985	0	0	4.3007	0		0.0444533	0	4.03283	0		0	0	4.31063	0
ENSMUSG00000001986	4.24295	5.76743	7.4136	5.86872		8.06101	5.98399	4.73877	6.26405		7.77748	5.68629	4.04584	4.28558
ENSMUSG00000001988	0.101183	0.171326	0.124359	0.193872		0.0485882	0.277199	0.281906	0.0820411		0.120282	0.219912	0.223183	0.285969
ENSMUSG00000001995	96.2026	113.574	99.0636	130.291		116.016	119.872	163.482	111.06		132.243	165.382	108.012	106.604
ENSMUSG00000001998	14.6207	12.7189	16.3794	15.4344		19.8609	16.4285	16.1237	16.0676		19.0035	16.8177	15.3227	14.0773
ENSMUSG00000001999	19.9376	15.3911	19.1007	14.1449		20.556	19.0681	15.2702	16.0359		21.3805	14.6791	20.8311	20.5212
ENSMUSG00000002006	22.5515	16.5958	48.9489	29.6093		36.4241	25.5353	56.7742	29.6518		31.7939	22.301	54.8785	40.3426
ENSMUSG00000002007	0.0244875	0.0810348	0.0602129	0.161277		0	0.025665	0	0		0.0698636	0.106442	0.0742957	0.103852
ENSMUSG00000002010	93.3129	67.0543	106.232	74.3659		78.6522	76.7603	90.3815	78.6611		75.7786	61.1009	99.8249	83.2294
ENSMUSG00000002012	0.0600528	0	0.44064	0		0	0	0.225225	0.120877		0.0249863	0.0323239	0.191423	0.0308588
ENSMUSG00000002014	73.5543	87.3209	111.341	97.9385		77.2025	93.4935	86.8189	87.7126		78.5524	86.946	109.816	114.439
ENSMUSG00000002015	184.561	187.279	159.858	145.907		162.719	174.316	141.459	155.018		150.133	162.162	142.493	141.957
ENSMUSG00000002017	81.2785	67.7326	63.8157	60.6918		67.1037	71.7913	60.9099	70.3781		60.0696	61.9118	60.983	66.6566
ENSMUSG00000002020	147.994	173.813	227.495	256.362		280.416	215.483	306.325	298.288		321.132	199.655	236.107	235.435
ENSMUSG00000002028	90.7132	125.195	108.817	175.975		155.493	157.658	158.861	187.972		174.253	216.909	104.378	143.648
ENSMUSG00000002031	60.453	61.2178	71.1331	67.0426		71.3284	55.7911	65.1155	63.6312		68.3765	49.7082	60.2724	54.963
ENSMUSG00000002032	0	0.0478135	0.106592	0.109118		0.194236	0.200796	0.0750979	0.0534243		0.139831	0.159847	0.0960937	0.201728
ENSMUSG00000002033	0	0	0	0.0508375		0.0272627	0	0	0		0.0434833	0	0	0
ENSMUSG00000002043	3.44176	4.34278	3.98188	3.07449		4.9599	4.81043	5.8118	3.17749		4.91533	3.69815	6.03218	4.62683
ENSMUSG00000002052	178.685	209.714	216.972	231.34		235.153	236.534	259.946	249.564		251.976	245.092	212.535	217.356
ENSMUSG00000002055	54.3665	39.7811	41.4559	50.2706		44.4922	99.3006	40.1242	73.0496		39.151	56.2998	55.787	85.0537
ENSMUSG00000002057	0	0.0467766	0.0237673	0.0268763		0.139293	0.0982308	0.0734695	0.0261328		0.13793	0.15761	0.0710905	0.0496855
ENSMUSG00000002058	13.3281	14.8963	15.8476	18.272		20.714	17.5652	22.1533	14.9718		20.3374	18.354	16.3508	17.3748
ENSMUSG00000002059	82.9019	68.3272	76.1094	81.4367		74.9774	84.7753	72.9649	81.8723		70.2552	75.5143	66.4683	82.249
ENSMUSG00000002064	53.3002	54.0368	58.7508	57.1929		59.724	48.645	52.768	51.8667		61.9781	50.5191	50.906	42.9946
ENSMUSG00000002068	39.1951	31.0175	52.9747	27.1186		33.4206	79.2855	45.5393	38.9357		34.1829	50.5886	51.1797	58.0862
ENSMUSG00000002076	0.302282	0.0707593	13.163	0.0813118		0.159357	0.122277	11.6786	0.377577		0.327051	0.119001	12.8111	0.124531
ENSMUSG00000002083	1.35967	1.49516	2.51781	1.78511		1.39206	1.5293	3.34303	1.90315		1.83298	1.15695	3.56492	2.06143
ENSMUSG00000002100	0	0	0.280873	0		0	0	0.120587	0		0	0	0.256703	0
ENSMUSG00000002102	223.746	180.576	201.189	176.347		165.584	219.574	186.074	194.053		178.165	168.122	213.31	221.352
ENSMUSG00000002103	82.5998	87.7007	85.924	83.7482		88.5333	66.7702	70.5933	75.7227		85.3307	68.0468	70.0123	67.2833
ENSMUSG00000002104	0.0263897	0	0.0540752	0.0586949		0.0760599	0	0.255769	0.0285297		0.0753098	0.0286871	0.171483	0.217045
ENSMUSG00000002105	58.9513	65.4224	42.7538	62.6785		35.7076	64.8718	43.7361	63.9816		44.6134	63.8443	59.2232	78.0106
ENSMUSG00000002107	53.934	66.4256	53.4825	53.5123		60.0235	55.5058	46.7829	55.0813		67.0603	53.214	50.5008	57.1005
ENSMUSG00000002108	0.257752	0.151659	0.142017	0.0861344		0.194626	0.0527873	0.127977	0.140435		0.315766	0.167707	0.157908	0
ENSMUSG00000002109	14.9548	11.9963	16.788	15.3214		20.5875	10.9546	16.4645	15.7261		18.4384	14.031	15.967	14.8184
ENSMUSG00000002111	0	0	0	0.0380743		0	0	0.0346935	0		0	0	0.0694855	0
ENSMUSG00000002129	162.85	150.83	161.731	143.205		156.746	180.125	176.797	158.885		165.88	152.346	172.841	167.783
ENSMUSG00000002147	131.975	111.145	113.635	98.4464		106.755	112.511	112.885	105.538		117.874	99.8251	113.069	107.51
ENSMUSG00000002190	0	0	3.64484	0.0531041		0.045871	0	2.48656	0		0	0.0270205	2.65523	0
ENSMUSG00000002204	0.211853	0.370825	1.69618	0.0290082		0.230752	0.0795168	2.10164	0.24676		0.281434	0.259343	1.96277	0.0270173
ENSMUSG00000002205	29.7676	29.6294	26.8107	25.376		29.1818	30.1865	27.8814	27.139		30.0318	26.1813	25.6749	27.2147
ENSMUSG00000002210	13.2483	11.0271	12.7189	16.5597		9.4456	16.7925	15.0448	15.9672		12.4572	15.7722	20.7509	24.8545
ENSMUSG00000002221	70.4022	48.6802	68.5937	64.1725		68.7348	96.3891	64.8017	74.9212		70.0755	78.6202	73.1006	98.1805
ENSMUSG00000002222	75.9777	79.2245	93.3936	82.6445		91.679	61.3927	84.0906	71.9084		86.3552	69.9127	76.4924	57.0857
ENSMUSG00000002227	34.0449	25.6511	35.2677	20.7371		44.2972	24.8375	54.8762	21.0591		40.2429	23.0648	33.9883	17.7503
ENSMUSG00000002228	0.361917	0.175176	2.90811	0.173111		0	0.0261289	3.43222	0.0834145		0.0864617	0.244655	2.70053	0
ENSMUSG00000002233	165.436	171.32	130.72	167.755		142.454	186.424	151.146	170.867		190.201	180.498	136.203	163.476
ENSMUSG00000002249	33.3579	39.3447	31.8099	46.9955		32.8663	36.2698	34.5637	38.4006		36.5402	43.6567	40.8782	47.8783
ENSMUSG00000002250	51.6693	42.3969	51.1366	46.7201		43.9849	53.8873	62.4349	32.2051		61.2577	56.1662	67.9911	47.541
ENSMUSG00000002257	2.18965	2.07045	3.18047	2.48988		2.51494	3.03344	3.43541	1.88301		2.93426	1.94685	3.95748	2.55723
ENSMUSG00000002265	72.3236	79.6948	99.7889	127.178		189.938	81.3144	148.79	131.47		186.265	103.849	102.288	78.1263
ENSMUSG00000002266	0.0708837	0	0.114226	0.107374		0.0463705	0.0260896	0.307033	0.0799607		0.0441931	0.103644	0.370753	0.215391
ENSMUSG00000002274	2.0814	1.83313	1.36432	1.45379		1.40953	3.60557	1.68003	1.5983		1.99215	1.91387	2.10554	3.26375
ENSMUSG00000002279	34.1207	28.9742	26.6072	23.8776		34.9623	26.7665	34.8893	21.6668		39.629	25.394	32.005	26.3649
ENSMUSG00000002280	21.2602	16.8875	18.6117	18.1436		20.2403	18.5434	23.3234	16.4755		24.0639	18.8754	20.6337	18.069
ENSMUSG00000002289	51.1213	82.5319	11.4979	28.1892		21.5617	62.7529	13.0138	24.0994		38.0428	109.34	9.6987	21.0265
ENSMUSG00000002297	64.2741	51.6446	75.4368	57.949		56.0543	96.4835	66.521	82.4233		56.433	66.1686	84.1328	97.3469
ENSMUSG00000002307	27.4505	28.3017	35.2211	30.0515		25.6621	30.3657	32.1533	27.4519		27.6067	30.03	31.8053	29.9682
ENSMUSG00000002308	24.6574	25.1607	18.3275	21.1217		17.8559	20.6814	15.7108	16.6969		16.892	24.5944	17.2169	20.4309
ENSMUSG00000002319	59.8231	44.0281	59.6736	56.4608		68.885	81.7486	85.4442	62.3642		86.8116	76.6939	89.4832	77.5943
ENSMUSG00000002320	68.8294	63.4918	62.9101	66.7289		64.8014	74.4007	58.9104	68.56		67.6759	66.6899	62.6258	65.3861
ENSMUSG00000002324	0.0249895	0	1.24153	0		0.024	0.0611775	0.899645	0		0	0	1.28161	0
ENSMUSG00000002325	8.13115	6.60002	7.66956	8.05237		15.1471	7.73076	12.8566	8.49325		13.7721	8.51691	8.59745	6.41369
ENSMUSG00000002326	15.2843	14.2032	15.1378	12.6288		14.2227	14.9828	12.5376	12.6685		13.1156	12.3569	15.0411	14.4946
ENSMUSG00000002329	22.7429	18.8686	23.5227	18.8288		23.0188	20.1293	23.5524	19.111		23.7792	17.7608	21.6395	15.9453
ENSMUSG00000002332	51.1775	49.765	37.0442	34.1908		31.0625	35.6725	24.975	27.6504		29.5792	30.9498	31.5104	35.4403
ENSMUSG00000002341	0.814791	0.225245	1.99138	0.64709		1.49798	0.37841	2.28777	0.855701		1.37263	0.683049	2.37344	0.645981
ENSMUSG00000002342	19.6448	18.7362	19.1513	20.6184		21.911	22.6782	19.7351	19.9664		22.5869	19.8086	22.5182	24.3914
ENSMUSG00000002343	9.79112	8.20117	9.12734	9.50093		9.22384	11.9407	11.5453	8.27129		11.0618	9.83103	9.30546	10.2217
ENSMUSG00000002345	19.2262	18.3911	18.4881	15.9437		19.1273	17.1455	22.2321	13.9324		23.8294	17.0913	19.88	17.0984
ENSMUSG00000002346	5.93925	5.09581	5.06459	5.13972		15.4761	5.53224	9.59695	4.35388		13.0686	5.46863	5.06378	3.6638
ENSMUSG00000002365	150.962	225.309	155.146	259.296		163.188	250.903	194.131	261.217		197.924	278.196	173.097	264.294
ENSMUSG00000002372	62.0958	56.7418	57.1767	65.341		54.6652	84.2719	69.8535	61.5881		65.3598	75.6768	67.6883	83.5277
ENSMUSG00000002379	18.3454	21.5944	28.1177	21.5971		17.0772	24.5428	28.5501	17.7119		23.6508	21.4817	32.4341	32.5408
ENSMUSG00000002384	0.0268195	0	0.574123	0.027051		0.049124	0.0544934	0.674445	0.105211		0.0741489	0.211513	0.453169	0.0750129
ENSMUSG00000002393	19.2652	19.0981	17.1267	17.4411		14.3663	21.0977	16.1857	14.1187		16.0229	23.3236	17.2324	20.3179
ENSMUSG00000002395	39.4997	41.3106	45.241	49.9304		45.7121	36.6529	52.136	42.2691		46.5559	39.3843	52.2232	43.8196
ENSMUSG00000002396	12.2097	10.6138	9.51823	9.96701		9.28985	12.2907	9.61918	9.87809		9.52277	14.3204	10.1968	10.8253
ENSMUSG00000002409	8.11655	7.04667	8.57988	10.4831		9.4045	4.94674	10.665	7.67593		11.1518	7.03539	9.75019	8.17254
ENSMUSG00000002413	46.9284	46.1261	60.2985	54.3174		57.0946	49.6878	53.7967	57.0002		53.7974	54.8454	58.3088	46.9106
ENSMUSG00000002416	23.8122	23.2547	29.382	23.0668		34.9849	24.4602	26.1244	22.091		27.5497	23.3447	23.9886	21.6061
ENSMUSG00000002428	48.0609	48.7397	38.8433	42.554		46.005	53.7319	39.2952	51.6546		48.0416	50.5292	36.9782	38.401
ENSMUSG00000002455	95.3302	96.0622	105.235	100.906		127.677	79.9348	137.527	90.9253		116.399	85.3794	96.7831	82.5176
ENSMUSG00000002458	42.2329	39.1273	40.7115	36.4293		45.2101	51.7951	35.8374	36.5097		45.4046	41.0179	39.7587	42.6781
ENSMUSG00000002459	10.9649	12.3324	10.333	16.0293		18.2015	22.6406	15.609	20.1987		16.2091	16.4742	10.6898	15.391
ENSMUSG00000002475	0.410605	0.221299	0.374788	0.169529		0.618183	0.543546	0.720936	0.329695		0.628407	0.110681	0.588742	0.136309
ENSMUSG00000002477	74.2197	75.2769	84.1612	61.2048		61.7421	89.3447	66.1069	71.9738		62.7409	61.7501	79.3089	88.619
ENSMUSG00000002486	12.985	8.53055	10.6701	12.5222		13.6729	12.912	14.3591	11.2403		14.7323	14.4887	12.9386	12.9256
ENSMUSG00000002489	40.8101	33.7006	60.4249	53.9378		70.5689	58.9828	75.6128	59.7494		89.0275	70.5867	68.4778	62.1904
ENSMUSG00000002496	141.355	128.958	134.944	151.353		154.234	150.733	169.194	152.189		177.095	154.517	144.963	156.441
ENSMUSG00000002500	0.0566332	0.136989	0.31242	0.0944515		0.190367	0.0287676	0.309745	0		0.296223	0.0923151	0.210855	0.0291016
ENSMUSG00000002504	0.615708	0.548942	2.02849	1.77415		3.36529	2.16803	5.15405	1.89583		4.61695	3.91314	3.00529	1.59021
ENSMUSG00000002524	98.3259	83.3139	94.6542	94.8892		87.5811	105.504	102.408	90.2706		93.5622	87.9099	99.4508	99.8058
ENSMUSG00000002546	87.8803	78.8346	95.5188	99.4244		88.0278	89.1326	92.2854	96.0554		88.0008	84.9525	100.579	97.9533
ENSMUSG00000002550	25.132	23.5848	22.4968	25.3563		27.1473	33.5933	24.3956	22.7513		27.5303	25.9338	22.7306	25.2673
ENSMUSG00000002565	0	0.0237353	0.143332	0.108053		0.0233337	0.0249221	0.147688	0.079562		0.046659	0	0.285811	0.199803
ENSMUSG00000002578	0.0974657	0.182355	0.605394	0.104775		0.90504	0.0718712	0.644921	0.130404		0.672134	0.182156	0.496149	0.0745215
ENSMUSG00000002580	23.6684	21.6872	22.1311	15.6151		24.0559	19.4911	19.5961	15.3526		29.3062	16.2839	16.964	12.5973
ENSMUSG00000002588	0	0	0	0		0	0	0	0		0	0	0.0256995	0
ENSMUSG00000002602	707.168	923.097	587.233	838.366		490.529	1074.04	588.47	874.603		594.653	847.528	545.217	1036.54
ENSMUSG00000002603	64.4733	42.6188	65.9677	75.3966		38.606	73.9673	59.0569	67.1885		60.825	75.388	60.1138	80.5772
ENSMUSG00000002608	42.4924	33.564	34.2579	32.2997		31.0462	33.3482	34.369	28.3257		41.0875	35.9759	35.696	33.5815
ENSMUSG00000002617	8.50603	6.70209	7.94482	7.11331		18.1945	7.91804	14.1393	7.81326		13.4912	6.01946	9.20403	5.37554
ENSMUSG00000002625	42.3669	31.2914	47.5864	52.2744		62.7717	35.1024	49.8477	47.6229		58.7401	50.901	53.6039	40.4426
ENSMUSG00000002633	0.0243906	0	0	0		0.0234248	0	0	0		0	0	0	0
ENSMUSG00000002635	8.68476	9.37062	13.165	9.05306		10.0799	11.4309	12.6633	10.0695		9.95912	10.6552	12.1578	12.2409
ENSMUSG00000002658	111.425	87.2239	99.034	86.3012		95.9686	98.5112	111.688	89.5046		107.288	88.6267	115.487	107.587
ENSMUSG00000002660	32.704	31.2992	36.3464	30.2864		27.7879	35.5843	34.6002	26.6426		31.6473	30.8484	43.0952	37.991
ENSMUSG00000002661	2.66113	3.03779	4.01557	3.37119		3.69307	3.20197	4.61773	2.3676		4.35767	2.95529	4.28406	2.54199
ENSMUSG00000002664	0.161334	0.195124	0.118972	0.134534		0.11621	0.122928	0.245177	0.0872089		0.15343	0.394475	0.0395398	0.124356
ENSMUSG00000002668	0	0	0.0484596	0		0	0	0.0499328	0		0	0	0	0
ENSMUSG00000002679	33.7164	30.4696	37.6834	31.5734		37.6421	34.9471	29.7925	32.9486		34.451	30.019	30.467	31.0458
ENSMUSG00000002688	34.3052	49.2896	36.04	67.1955		26.4082	33.9018	16.0054	34.8065		25.557	43.9748	24.0181	32.0535
ENSMUSG00000002699	0.0239765	0	0	0		0	0	0	0.034351		0	0	0	0
ENSMUSG00000002718	181.776	172.493	186.003	146.754		149.764	220.034	154.596	172.105		143.975	161.004	172.63	204.985
ENSMUSG00000002728	47.8145	47.2551	53.8514	48.7121		55.6185	60.1489	53.8419	60.5768		54.5492	51.3339	57.1422	53.2827
ENSMUSG00000002731	34.9025	29.258	40.2525	31.4518		40.7676	31.4592	33.487	32.1647		37.6836	24.4431	37.4429	27.9211
ENSMUSG00000002732	26.2772	26.4633	37.8406	24.0864		34.5887	19.2479	24.5077	23.6879		30.4464	18.7817	29.7068	20.4879
ENSMUSG00000002733	59.1362	79.3071	61.375	87.0416		60.9536	106.801	49.8233	83.2093		66.4163	101.497	59.2006	101.672
ENSMUSG00000002741	114.239	117.307	136.312	147.06		113.716	131.841	123.669	143.997		121.665	112.477	131.27	150.75
ENSMUSG00000002748	290.035	255.265	262.009	305.596		335.898	382.139	288.363	339.537		307.183	335.107	242.813	333.568
ENSMUSG00000002763	29.6999	30.4189	18.0039	21.6321		32.1717	28.0195	33.6339	20.8844		38.3804	31.815	23.1324	17.844
ENSMUSG00000002767	24.5926	24.5625	35.8942	28.2449		25.4517	28.8166	38.7825	27.032		29.8519	29.788	40.7592	35.0743
ENSMUSG00000002768	47.7078	49.4466	51.2824	39.8748		66.0864	51.2469	65.511	42.7692		64.6107	42.1416	51.6902	39.7002
ENSMUSG00000002769	0.0283029	0	0.417425	0.604944		0.028705	0.407685	0.473134	0.275382		0.247165	0.246053	0.588883	0.534623
ENSMUSG00000002771	6.55863	6.20939	5.20063	5.4681		7.41961	5.35967	6.38781	6.65841		7.69051	4.85907	7.00567	7.0406
ENSMUSG00000002778	179.434	182.457	163.417	162.282		156.597	149.714	137.177	155.974		164.909	141.864	145.283	151.037
ENSMUSG00000002781	7.4416	7.63848	9.19807	7.48549		10.0076	8.82474	10.4846	5.83337		9.97283	7.34983	11.7398	9.03044
ENSMUSG00000002791	0.100322	0.120045	0	0.233958		0.171945	0.0861889	0.0251386	0		0.141032	0.089345	0.0486492	0.09155
ENSMUSG00000002797	7.60002	16.556	12.1954	36.9604		4.8043	65.3764	6.26974	41.8238		10.9028	87.2562	19.0955	136.218
ENSMUSG00000002799	0.172747	0.0684076	1.5973	0.161819		0.239634	0.287831	1.83305	0.137316		0.29485	0.342757	1.99163	0.0968828
ENSMUSG00000002803	3.69029	3.79582	3.78389	2.4386		4.27632	3.40566	4.48805	2.99168		3.71648	2.86086	4.0146	3.16553
ENSMUSG00000002804	0.892973	0.533702	1.22994	0.597662		1.05196	0.671138	2.08717	0.526917		1.23009	0.820267	1.87557	0.518237
ENSMUSG00000002808	24.4386	28.297	39.0216	25.8775		27.7923	22.2148	19.5335	17.978		27.91	16.2656	24.9349	20.3872
ENSMUSG00000002812	116.766	146.043	129.974	132.879		125.122	142.101	123.41	130.168		132.032	124.882	127.067	147.396
ENSMUSG00000002814	15.0104	13.515	18.0383	20.5547		14.3992	21.3447	19.6795	19.0215		16.102	18.5693	18.5166	21.3578
ENSMUSG00000002820	7.76754	6.11674	6.74731	7.07756		7.35869	7.64596	8.4782	5.84819		7.90233	7.36625	7.30145	7.07722
ENSMUSG00000002825	9.8697	6.60777	9.59327	8.63715		8.36886	10.1306	13.5944	8.85808		10.2477	11.0067	14.9772	12.8508
ENSMUSG00000002831	12.4076	10.1441	14.9669	4.74619		40.9973	2.69261	21.3624	5.046		47.1094	4.74081	9.56509	2.94081
ENSMUSG00000002833	86.5773	70.1163	73.8769	77.0233		88.4493	99.7829	110.14	80.8752		101.166	100.928	103.998	102.618
ENSMUSG00000002835	63.0631	47.5948	45.4013	46.7265		48.5641	105.832	52.0851	61.8652		51.4844	66.6691	63.9976	98.7792
ENSMUSG00000002844	33.1645	35.9672	38.5209	29.2328		22.6258	30.5984	31.8063	23.6681		30.8216	27.8643	37.5901	31.3016
ENSMUSG00000002845	58.9228	52.8442	65.3721	64.2831		64.634	60.1087	55.6259	64.1091		64.2767	66.2873	55.5937	50.4996
ENSMUSG00000002846	16.9212	17.1941	15.2438	12.4866		18.8189	17.0744	13.9913	11.3082		19.1055	15.3189	13.053	9.6941
ENSMUSG00000002847	0.631902	0.220103	1.31717	0.168619		0.485504	0.308145	0.793838	0.0546516		0.721131	0.604284	0.669021	0.155861
ENSMUSG00000002870	91.198	80.0334	93.5783	79.3995		84.901	161.192	112.896	96.6136		97.2834	115.088	119.686	140.744
ENSMUSG00000002871	20.2241	18.4105	16.9792	18.9665		23.6442	20.1624	22.4358	17.4259		25.0207	18.9585	15.5139	17.7758
ENSMUSG00000002881	67.4876	71.0031	64.9361	61.7533		43.1033	52.7632	33.2748	57.3334		45.1628	51.9747	51.3674	61.0481
ENSMUSG00000002885	43.0907	38.044	59.8417	36.2503		36.4802	29.453	55.6056	24.3769		44.6852	39.3084	41.6103	29.3256
ENSMUSG00000002897	24.3233	17.7213	22.2844	20.8716		26.7731	18.2726	24.7245	17.3075		26.2553	21.1718	22.0622	16.4427
ENSMUSG00000002900	302.737	474.62	271.41	488.614		290.819	547.038	327.23	502.922		350.93	573.893	269.783	618.603
ENSMUSG00000002908	2.00584	2.16995	2.22891	1.67469		2.1284	1.56317	1.68615	1.32906		1.88889	2.50767	1.32625	1.62644
ENSMUSG00000002910	6.90096	3.79087	8.42563	5.82481		6.45209	4.75534	8.80289	6.31877		6.43594	5.99132	8.26977	5.41244
ENSMUSG00000002944	0	0	0	0		0	0	0	0		0.0467987	0	0	0
ENSMUSG00000002948	52.9076	51.082	56.789	70.8631		58.9877	69.8324	66.5528	66.3149		60.7935	78.156	67.2101	72.9348
ENSMUSG00000002949	51.4514	36.7924	47.1816	39.5156		55.9592	45.9752	54.9746	46.9812		57.6691	48.3325	52.8731	43.7861
ENSMUSG00000002957	129.044	122.216	120.677	109.79		111.472	121.037	121.254	111.625		121.193	102.66	115.506	108.202
ENSMUSG00000002963	22.0536	16.2624	16.8076	14.0755		17.1705	18.3392	20.4108	13.2536		22.531	17.9778	21.8786	18.7569
ENSMUSG00000002968	58.1426	44.2247	53.0182	52.0957		50.115	50.6049	62.02	44.3682		50.6908	46.9355	66.2651	64.7226
ENSMUSG00000002980	0	0	6.28662	0		0	0	7.28681	0		0	0	6.29487	0
ENSMUSG00000002981	147.275	151.122	139.368	142.944		121.659	154.145	119.978	131.376		135.805	140.553	136.9	167.157
ENSMUSG00000002983	13.5571	13.7753	15.4869	14.1043		15.3834	12.345	14.085	11.5564		14.1642	15.0301	19.755	13.0457
ENSMUSG00000002984	54.5412	41.691	49.7575	43.9678		31.6838	64.1788	61.9267	43.4532		46.7357	54.9147	73.9434	77.0537
ENSMUSG00000002985	2.48471	0.990184	38.8787	2.90799		2.10313	4.18743	46.919	3.60857		3.10108	4.88814	46.1168	5.82865
ENSMUSG00000002992	0	0	0.000897467	0		0	0	0.035972	0		0	0	0.0348072	0
ENSMUSG00000002996	108.661	116.584	150.75	138.397		149.036	78.9612	144.929	126.444		140.334	92.2786	121.775	87.2584
ENSMUSG00000002997	57.9439	90.5278	75.2199	87.7163		49.1585	89.4209	36.9153	66.8918		44.7282	79.0222	67.7214	103.892
ENSMUSG00000003031	64.8936	68.1779	60.5438	68.4393		90.7143	62.8877	77.1477	77.1017		80.4977	50.0542	59.5184	54.5319
ENSMUSG00000003032	28.3214	61.4787	46.2568	61.5757		27.9447	66.3407	44.3921	51.0968		57.782	77.1411	55.7801	93.0485
ENSMUSG00000003033	72.4744	61.253	65.8673	63.3443		71.8419	62.3222	75.2169	63.125		78.8417	59.1085	74.6907	67.1233
ENSMUSG00000003037	99.23	98.2045	86.4859	77.3784		101.718	95.3451	94.3983	85.4444		103.775	84.9499	87.1899	79.3461
ENSMUSG00000003038	47.3981	26.3694	48.8847	32.6538		67.7653	54.0861	70.7234	44.5407		54.1024	26.432	71.176	43.9936
ENSMUSG00000003039	70.8909	66.933	72.4746	64.6352		74.9387	62.6736	76.466	62.6669		78.6789	56.9111	65.4955	56.8825
ENSMUSG00000003051	0	0	4.25827	0.0282278		0.0243695	0	3.64454	0.0274468		0.0482884	0.0275892	3.25771	0.052184
ENSMUSG00000003053	0	0	0	0.0285109		0	0	0.0259794	0		0	0	0.0251361	0
ENSMUSG00000003062	13.7216	19.6384	18.2176	17.3829		20.9379	23.7484	17.7263	18.9579		17.8077	20.9413	18.3871	16.7366
ENSMUSG00000003068	70.6052	54.2451	47.9867	55.2296		60.0944	69.5687	70.8972	56.0153		64.7315	61.0403	59.4902	62.1776
ENSMUSG00000003070	0.0751657	0.0484845	0.369526	0.0557152		0.192505	0.203635	0.203072	0.135435		0.142966	0.43564	0.785987	0.437748
ENSMUSG00000003072	167.153	135.58	122.411	103.071		96.7272	134.339	115.536	100.179		121.881	110.642	145.131	138.779
ENSMUSG00000003099	56.2611	47.652	57.6896	62.8532		50.6884	83.243	62.3274	65.8345		62.322	74.1277	69.5807	85.1447
ENSMUSG00000003119	63.8787	58.0343	75.813	68.834		74.0052	63.7654	78.1332	71.1526		74.4974	70.5571	69.0581	62.6114
ENSMUSG00000003123	11.2526	14.9009	14.7579	19.5559		10.9016	6.72044	9.9523	6.29634		9.47517	11.0036	10.24	9.63144
ENSMUSG00000003131	140.341	152.541	146.413	154.015		165.214	163.799	145.645	157.204		156.088	153.746	140.601	144.339
ENSMUSG00000003134	8.25372	11.4046	9.16403	9.44024		13.5749	15.2041	10.9082	12.2144		12.5863	13.308	8.2534	8.36038
ENSMUSG00000003135	41.4105	37.7425	47.8934	44.9478		44.1968	49.4195	46.2844	48.3656		43.2095	44.9593	49.5935	46.6853
ENSMUSG00000003153	0.323813	0.350948	214.996	0.182927		0.895274	0.805025	182.916	0.369543		1.064	0.931006	180.384	0.241366
ENSMUSG00000003154	39.3485	41.6851	36.7109	42.5784		45.0491	41.8664	36.095	36.1714		49.4144	43.4181	34.8341	38.6366
ENSMUSG00000003161	59.7858	63.3065	62.4543	53.4433		87.5707	58.7057	70.6097	65.7917		78.4926	44.6254	61.9837	48.9666
ENSMUSG00000003166	112.289	102.282	108.646	105.644		121.582	114.374	117.33	96.0624		124.099	105.446	107.969	106.943
ENSMUSG00000003184	37.415	27.4754	29.1124	32.2256		36.8961	34.5935	34.5871	30.0125		35.554	39.4578	31.8064	29.737
ENSMUSG00000003190	7.98086	4.92175	6.09075	6.1582		11.4509	8.04019	10.8531	5.5962		11.2482	8.03656	9.51166	7.39939
ENSMUSG00000003198	8.54397	6.29847	8.23328	7.2436		9.57474	7.17296	7.95655	6.45498		7.89786	6.41789	7.65978	7.39296
ENSMUSG00000003199	43.5158	40.9443	41.0709	37.2559		37.0982	40.3515	47.461	36.3812		43.0443	41.3585	54.7226	49.6691
ENSMUSG00000003200	52.4019	62.0579	56.762	61.672		52.2819	72.2077	60.2954	62.6289		59.3234	67.1869	69.6519	74.3376
ENSMUSG00000003206	0	0	0.0540838	0		0.026414	0	0.111456	0		0.0261556	0.0298875	0.0808853	0
ENSMUSG00000003208	10.2132	9.38773	10.0948	9.92115		8.67304	10.5124	9.36695	10.3731		8.69042	10.573	14.544	13.2033
ENSMUSG00000003226	275.183	311.323	348.316	399.541		341.759	355.15	324.748	410.163		354.064	366.417	302.871	356.607
ENSMUSG00000003227	0	0	0	0		0	0	0	0.0259238		0.0228045	0	0	0.0492883
ENSMUSG00000003228	9.80042	12.2452	9.06507	9.60514		6.29816	8.13731	5.88386	7.37736		7.22607	6.33747	6.40501	6.9386
ENSMUSG00000003233	26.5932	31.612	28.3725	37.9284		30.3423	33.4275	39.0337	32.7027		37.0357	34.7948	39.3023	47.8416
ENSMUSG00000003234	65.9082	55.449	59.2684	56.0479		61.9711	51.6264	61.8317	53.9182		63.86	54.0894	51.3875	50.2769
ENSMUSG00000003235	120.67	93.1329	116.769	81.7251		96.8421	97.3169	101.355	88.3081		95.462	77.0937	110.201	95.4519
ENSMUSG00000003269	78.9844	97.6773	80.8317	102.156		68.3239	112.711	68.1943	106.655		79.6546	104.212	83.8895	121.302
ENSMUSG00000003271	0.268222	0.151262	0.245277	0.124181		0	0.0278248	0.605584	0.0296086		0.0637585	0.0297623	0.43074	0.0919204
ENSMUSG00000003273	8.32533	5.61246	7.16825	8.12313		15.0035	8.03862	10.4878	9.22014		15.2892	9.51509	8.6112	6.04748
ENSMUSG00000003279	0.450902	0.296029	0.509091	0.714668		0.136597	0.791893	0.647073	0.462062		0.26893	0.678702	0.871571	0.98089
ENSMUSG00000003282	13.3754	16.7465	19.8104	25.5107		49.531	15.5867	41.9596	26.4957		34.5565	20.7734	19.5596	13.3449
ENSMUSG00000003283	0.15631	0.0485854	7.18457	0.596695		0.899177	0.968691	7.3078	0.527605		1.20576	0.927661	7.27963	1.04252
ENSMUSG00000003299	24.4689	20.1431	27.3781	19.7905		23.3956	22.8178	28.4441	16.5345		27.6171	19.6028	30.885	23.6038
ENSMUSG00000003308	32.6371	33.7597	30.8635	32.6101		32.0192	36.6996	34.9849	33.7435		32.1721	30.894	29.346	35.3363
ENSMUSG00000003309	0.0515006	0	2.09864	0		0	0	1.73883	0		0.0244888	0	1.16047	0
ENSMUSG00000003316	293.62	370.566	342.332	387.895		334.665	324.807	320.652	346.559		352.908	338.99	306.386	311.247
ENSMUSG00000003341	0.0239085	0.0693985	0.374827	0.132914		0.160733	0.0723119	0.265138	0.180932		0.135384	0.0779445	0.233117	0.147429
ENSMUSG00000003344	25.1558	31.0263	22.8016	23.3132		26.5143	26.8314	36.2635	18.2626		39.4446	29.3308	28.9104	24.327
ENSMUSG00000003345	117.723	109.528	108.438	122.632		97.1055	134.269	137.498	107.469		121.219	136.132	153.534	152.875
ENSMUSG00000003346	14.3331	15.0912	11.2204	12.3259		9.85791	18.5681	15.9874	9.95464		15.2764	15.1744	17.1055	20.471
ENSMUSG00000003348	36.9033	38.9787	28.2826	28.6868		27.7924	40.5382	31.2625	29.9684		36.3624	36.6504	35.4574	45.3916
ENSMUSG00000003352	61.0301	72.8213	43.2738	56.2236		40.3748	57.3214	29.3667	41.2354		46.7836	58.4833	45.2987	62.4744
ENSMUSG00000003354	0.507794	1.20077	0.674028	0.621052		2.4872	0.338036	1.41476	0.686215		1.97995	0.800139	0.672033	0.234844
ENSMUSG00000003355	15.4219	17.5993	21.0864	15.2848		17.7396	19.2058	16.7473	16.0944		21.7685	19.6871	20.9293	22.9318
ENSMUSG00000003360	104.63	86.1493	95.1967	89.9992		92.6147	106.013	98.8133	86.0961		97.0514	97.0749	105.059	107.449
ENSMUSG00000003363	33.9597	38.1099	35.6885	32.7531		47.5319	32.5054	47.6299	28.6517		63.5828	34.8747	37.004	28.6502
ENSMUSG00000003378	2.77681	2.07329	3.31947	2.48187		5.54761	3.12136	6.29045	3.1538		5.08248	4.5467	3.46615	3.17362
ENSMUSG00000003379	0.131887	0.102086	0.155611	0.205294		0.126665	0.0267976	0.187064	0.057033		0.150511	0.429965	0.362015	0.162652
ENSMUSG00000003380	22.0035	31.3509	27.7622	30.582		21.9923	25.1129	26.5334	20.8979		23.7055	23.4987	29.6788	31.6827
ENSMUSG00000003382	23.7776	24.5128	24.2782	23.2823		26.4086	24.4234	22.7002	23.3533		27.7688	26.4549	21.814	19.0668
ENSMUSG00000003402	136.102	129.178	114.528	113.744		111.579	143.122	121.499	108.327		140.71	135.341	123.441	120.63
ENSMUSG00000003410	0.0471714	0.114102	1.44307	0.302463		0.113259	0.0958456	1.58781	0.13394		0.195388	0.37035	1.42888	0.145438
ENSMUSG00000003411	0	0	0.415632	0.0939985		0	0.0286284	0.428268	0.0609315		0.0628002	0	0.425579	0.0448728
ENSMUSG00000003418	0.0697239	0.458431	1.02832	0.377881		0.27549	0.141669	0.543347	0.179492		0.0663079	0.0505126	0.488257	0.1672
ENSMUSG00000003420	44.0792	48.026	43.4815	44.6657		59.3356	26.5045	59.1255	35.601		52.7708	36.6797	44.6118	29.2048
ENSMUSG00000003421	25.447	23.2092	28.4846	27.8462		23.3838	25.9469	31.7637	26.3683		25.6333	23.8059	33.0651	32.6717
ENSMUSG00000003423	33.8967	29.6835	32.7202	30.5974		26.7361	35.0204	28.8451	31.2469		30.341	30.6434	34.3844	37.2446
ENSMUSG00000003429	660.699	815.593	878.915	821.052		787.204	855.777	718.023	856.636		784.64	712.318	798.024	873.544
ENSMUSG00000003435	164.74	161.926	184.843	200.553		170.785	187.481	191.822	175.887		185.733	203.941	183.368	202.118
ENSMUSG00000003436	0	0	0.119278	0		0	0.0249514	0.191527	0		0	0.0266895	0.229249	0
ENSMUSG00000003437	111.835	83.8533	100.013	93.0539		94.8223	96.1227	98.2487	92.9924		91.311	89.0116	97.0101	101.915
ENSMUSG00000003438	31.1938	25.9152	21.963	21.6757		18.6296	38.4234	23.5329	24.4019		26.1034	26.4362	28.9765	38.7656
ENSMUSG00000003444	19.4643	15.5939	16.1651	15.0679		14.2341	19.1985	16.3283	12.8999		16.5595	13.7883	18.4725	18.3948
ENSMUSG00000003452	0.41653	0.35708	3.02098	0.307749		1.01938	0.913897	2.07078	0.473791		0.781282	0.804977	2.25552	0.640045
ENSMUSG00000003458	57.4805	52.1958	63.5334	56.7052		67.19	56.4771	69.0052	62.5721		72.9464	51.0847	65.3563	57.5585
ENSMUSG00000003464	49.4979	42.5949	49.992	45.4259		55.9397	49.3882	57.0926	48.6367		54.6486	45.9176	49.0673	45.9446
ENSMUSG00000003469	0	0.0236051	0.33593	0.0271254		0.0468613	0.0775857	0.0741504	0.116452		0	0	0.526165	0.0250731
ENSMUSG00000003476	0	0	0.168623	0		0	0.0770748	0.0248211	0.0264864		0.139796	0.079872	0.0246798	0
ENSMUSG00000003477	0	0.0565683	0	0		0.0561504	0	0.0567903	0		0	0.0913742	0	0.0576089
ENSMUSG00000003484	0.0257587	0	0	0		0	0	0	0		0	0	0	0
ENSMUSG00000003500	31.9366	27.6803	32.1377	24.9987		26.3862	34.8817	28.6488	25.3445		32.0273	29.8859	37.135	38.4851
ENSMUSG00000003518	21.7711	21.8714	17.9225	15.2555		11.9192	19.5059	16.7262	19.5892		18.3938	27.2854	14.5986	13.8492
ENSMUSG00000003526	0.050351	0	2.68972	0.199773		0.0483572	0	2.31223	0.0544341		0.0789389	0.027358	2.32914	0.122504
ENSMUSG00000003527	24.0191	19.5554	25.0084	23.096		24.4512	22.8146	28.2912	20.346		27.578	22.0962	28.2605	27.7707
ENSMUSG00000003528	105.178	75.132	123.873	77.5804		93.1694	69.6313	96.0464	65.6198		106.202	66.4746	93.8892	84.6273
ENSMUSG00000003531	12.6144	14.0403	16.5853	13.9891		16.6749	18.1295	17.0916	12.7819		14.995	13.2154	17.9667	18.5365
ENSMUSG00000003534	49.2373	61.2851	45.7472	67.1454		45.7597	62.5274	46.8271	54.4947		60.1477	55.058	41.2292	61.0622
ENSMUSG00000003541	129.904	142.956	107.402	201.123		50.4047	117.532	34.7833	84.599		70.4929	183.988	83.8846	151.676
ENSMUSG00000003545	6.70009	37.7288	4.24148	34.225		3.54322	33.4126	1.79177	22.5618		4.53078	35.125	6.55879	75.7345
ENSMUSG00000003546	11.2994	11.8458	14.211	13.0326		12.3784	8.14911	14.341	9.93366		12.4699	11.7663	12.7812	10.3876
ENSMUSG00000003549	171.309	216.72	92.3941	166.556		75.2286	383.62	77.4383	161.934		110.738	296.853	116.257	254.389
ENSMUSG00000003555	0	0	0	0		0.0735776	0	0	0		0.0892489	0	0	0.0262451
ENSMUSG00000003559	0.641465	0.595827	2.64898	0.912912		0.862492	0.677751	2.02764	1.02636		0.97606	0.69708	2.18836	0.97569
ENSMUSG00000003573	31.9694	35.0926	33.0766	34.5493		32.8881	43.1396	37.8707	31.0831		45.1145	43.5914	38.8727	50.7496
ENSMUSG00000003575	25.1225	22.5374	27.1157	32.1734		31.4262	23.6029	38.8321	28.286		33.846	32.0484	35.6558	32.9737
ENSMUSG00000003581	13.7627	11.6513	14.2255	14.1576		17.7606	15.0727	17.0987	15.2439		18.6708	13.2174	16.0959	15.09
ENSMUSG00000003585	0.14955	0.0481917	1.5273	0.0605292		0.0785742	0.0276527	1.32479	0.0560709		0.0496828	0.0965565	1.55902	0.0559493
ENSMUSG00000003604	22.1172	18.564	20.1665	15.4348		16.5283	20.8882	15.808	17.8712		17.7431	16.8453	17.8144	18.3409
ENSMUSG00000003617	86.556	121.656	70.3378	152.101		47.8598	61.9399	39.3316	96.7388		55.5329	94.8176	29.2486	50.8
ENSMUSG00000003623	35.4386	36.0386	43.3455	37.833		54.9904	34.9896	44.7466	34.2817		48.5725	30.1559	34.5161	29.1166
ENSMUSG00000003644	0	0.0511728	14.269	0		0	0	15.0689	0		0.115275	0	13.124	0.0256283
ENSMUSG00000003657	0	0	0.676365	0		0	0	0.830949	0		0	0	0.75217	0
ENSMUSG00000003660	219.331	240.038	345.368	241.774		286.685	246.802	330.968	249.663		290.768	227.566	321.293	269.806
ENSMUSG00000003662	43.6012	48.0068	46.916	40.7064		42.1817	41.2676	45.9359	40.1494		41.1237	37.3266	41.771	35.1539
ENSMUSG00000003665	0.401738	0.364408	0.370315	0.502505		0.361716	0.382629	0.25438	0.570039		0.477569	1.28242	0.393831	0.619315
ENSMUSG00000003680	35.8083	32.4374	26.9849	26.2259		36.8054	34.7748	34.8048	26.7641		39.1677	31.6015	25.9124	26.4753
ENSMUSG00000003721	37.637	35.4625	39.1922	31.0365		52.7188	26.2542	39.4288	28.4487		44.6633	27.5071	29.5726	20.5752
ENSMUSG00000003731	173.029	150.269	166.096	150.724		160.395	162.065	145.906	152.194		158.017	135.988	140.565	143.237
ENSMUSG00000003746	50.9619	58.6587	46.1132	42.6014		53.1193	51.0995	31.3048	41.1626		46.8132	47.2798	31.1717	32.8418
ENSMUSG00000003752	16.1078	12.1552	15.066	13.6556		12.3366	12.4295	13.3758	12.0568		13.4352	12.6214	11.0601	11.3983
ENSMUSG00000003762	8.20126	4.56494	7.33281	4.33779		6.26141	4.24181	7.23	3.86722		7.6558	4.41765	8.71051	4.66944
ENSMUSG00000003778	99.7116	71.9485	97.7356	99.8017		97.1507	87.8564	94.9698	108.366		90.7142	84.4005	99.9171	92.844
ENSMUSG00000003779	111.952	100.77	88.4045	70.4988		70.88	134.127	71.2195	99.8512		67.1729	65.7992	92.0733	122.828
ENSMUSG00000003808	57.8625	44.412	55.2282	50.9559		47.6776	60.0934	54.639	52.4277		50.5541	54.0744	63.8508	62.9628
ENSMUSG00000003809	18.7524	16.0593	20.388	14.2445		22.6984	17.5501	19.7183	13.5712		22.5383	15.2692	17.7276	13.1583
ENSMUSG00000003810	192.555	195.765	166.832	256.175		135.698	289.711	175.54	248.342		180.576	251.362	185.483	308.012
ENSMUSG00000003812	22.9523	18.0455	26.7238	25.994		32.5058	24.1595	34.9586	27.35		36.8306	27.4489	24.3674	20.8038
ENSMUSG00000003813	71.9808	68.9741	56.8737	61.9039		54.0939	80.782	64.36	58.9195		69.9448	67.2689	63.5918	71.579
ENSMUSG00000003814	2601.56	2312.18	1750.22	1188.83		1937.02	1537.73	1284.74	1375.67		2223.8	1611.16	1735.02	1294.26
ENSMUSG00000003824	0.165087	0.0751866	7.52433	0.153938		0.313018	0.465744	6.82614	0.118982		0.145017	0.0560583	6.23594	0.249385
ENSMUSG00000003847	331.226	454.36	449.719	684.589		495.687	446.835	476.877	654.521		497.05	699.257	379.205	450.801
ENSMUSG00000003848	43.1585	39.1379	40.7757	42.7652		33.2524	45.1091	43.5534	44.8255		40.9219	43.7544	51.4951	52.5649
ENSMUSG00000003849	192.704	99.0991	376.533	131.614		137.984	140.02	98.2645	125.8		154.784	88.2076	273.193	217.474
ENSMUSG00000003863	2.93417	2.17599	2.75542	2.88773		2.0643	2.65961	2.36637	1.91421		2.49084	2.9066	2.93986	3.16601
ENSMUSG00000003865	84.5971	72.3812	58.6982	50.362		57.9745	62.4372	57.1365	49.7953		60.0233	57.2374	55.8354	57.0487
ENSMUSG00000003868	55.0373	43.3196	51.5372	38.5863		35.1311	63.3824	59.0006	36.7921		42.7334	51.7995	67.3069	60.6774
ENSMUSG00000003872	0.665286	0.912513	0.865354	0.59238		0.294215	0.392301	0.408143	0.359238		0.220676	0.57289	0.585984	0.602807
ENSMUSG00000003873	104.729	103.859	135.574	110.376		88.8418	133.801	124.235	102.655		105.13	110.035	140.059	161.389
ENSMUSG00000003923	49.781	47.4579	55.9967	44.8063		58.7546	56.6887	58.4138	50.2708		53.9754	48.0513	52.7444	48.8615
ENSMUSG00000003929	31.1797	34.5035	30.7487	30.1261		41.8244	34.7823	31.045	34.1118		35.578	28.912	30.0168	26.4076
ENSMUSG00000003934	0.91918	0.421273	1.07025	0.77994		1.27771	1.27786	1.1518	0.836817		0.943158	1.34059	0.901088	0.74579
ENSMUSG00000003948	225.416	408.845	145.486	287.318		88.0284	295.237	102.036	210.224		137.405	329.184	118.313	228.012
ENSMUSG00000003949	18.1078	52.9951	2.21387	13.7499		1.51956	6.69684	0.958045	3.92334		1.77102	24.6438	1.54252	2.40442
ENSMUSG00000003955	60.3237	88.5101	69.9973	53.4173		50.6326	61.7631	53.7528	51.8669		47.8975	50.2713	67.0852	40.8353
ENSMUSG00000003970	701.013	774.367	716.765	699.968		577.734	878.849	843.54	652.682		751.849	771.835	934.542	943.756
ENSMUSG00000003992	31.0658	26.2883	32.7683	27.6019		60.6134	16.6088	52.4752	31.9173		49.6621	21.5411	36.5232	16.2468
ENSMUSG00000004018	23.1797	19.177	24.2174	21.8826		25.7492	26.2711	20.5275	24.4513		20.711	19.3234	23.9539	28.4945
ENSMUSG00000004031	0	0	0.140379	0		0	0	0.0964303	0		0	0	0.138861	0
ENSMUSG00000004032	50.3018	49.6112	60.1095	49.9591		80.6884	43.5866	62.5583	49.823		57.0913	36.0907	50.2591	43.8914
ENSMUSG00000004035	0.182313	0.0894186	0.209512	0.176961		0.479481	0.115006	0.545292	0.101883		0.151984	0.037339	0.53511	0.0968562
ENSMUSG00000004038	0.0268768	0.0260047	0.211409	0		0.10325	0.027305	0.108918	0.0290563		0.02556	0	0.0790435	0
ENSMUSG00000004040	204.183	186.804	229.793	200.769		276.397	127.253	281.703	169.851		249.545	175.399	216.651	111.603
ENSMUSG00000004043	12.192	7.51323	18.1795	12.4279		47.2043	8.20899	57.0977	13.7439		41.2856	8.38772	22.9157	7.94005
ENSMUSG00000004044	649.186	684.784	608.21	459.314		649.155	539.924	660.469	502.682		542.469	390.982	660.424	528.949
ENSMUSG00000004054	7.82071	5.43805	7.10171	7.09996		6.22475	8.35836	8.94102	5.58492		8.62029	8.52477	10.1755	9.04532
ENSMUSG00000004056	111.618	112.89	109.386	112.72		159.417	106.174	150.132	110.714		151.129	112.641	114.024	105.144
ENSMUSG00000004069	72.1377	61.975	65.7228	50.9434		62.2527	62.5086	65.2652	50.2423		65.7534	57.7275	58.6384	49.4081
ENSMUSG00000004070	73.1704	69.6092	67.8908	61.3921		55.4474	56.9819	48.7688	51.078		56.3614	55.1636	53.4923	52.3501
ENSMUSG00000004071	53.1422	44.9803	52.4421	58.2524		55.4252	42.9492	57.3335	50.1012		54.4322	50.3972	49.866	43.8538
ENSMUSG00000004085	72.5589	58.0052	57.8991	59.3611		51.2544	68.0332	32.6883	64.8499		48.6723	47.2607	51.1535	84.3772
ENSMUSG00000004096	99.6783	102.254	111.44	101.026		113.812	110.433	111.396	115.187		105.074	96.9329	114.246	98.3674
ENSMUSG00000004098	61.7486	17.6616	77.093	12.3335		8.0482	7.30135	12.8093	5.59337		11.1057	6.71809	34.7266	7.67887
ENSMUSG00000004099	139.289	131.502	151.236	136.345		157.134	256.879	191.468	170.579		169.983	174.171	197.668	217.101
ENSMUSG00000004100	26.7515	18.9173	28.7653	23.7255		19.5878	35.6151	38.237	24.2666		30.1905	38.2485	42.075	40.245
ENSMUSG00000004105	778.355	714.193	886.804	902.286		485.204	900.915	691.704	822.613		650.357	752.155	771.345	1039.46
ENSMUSG00000004110	0.023324	0.0451344	0.159356	0.0259327		0	0.0236955	0.117804	0.052025		0.0221813	0.0506923	0	0.121641
ENSMUSG00000004113	0	0	1.3265	0		0	0	0.645617	0		0	0	1.14102	0
ENSMUSG00000004127	24.7137	23.3696	23.8816	25.4393		26.7724	37.4847	23.4087	30.6391		26.6073	34.1621	24.9816	29.2729
ENSMUSG00000004151	75.666	103.039	54.1852	84.9937		44.9582	76.872	49.5358	61.7726		52.3937	100.238	49.8809	70.6748
ENSMUSG00000004187	2.91274	1.75972	2.81112	2.04345		4.48224	1.2614	4.34591	2.33207		5.74816	4.72433	3.63306	2.66999
ENSMUSG00000004207	1561.84	1646.29	1454.14	1288.43		2013.32	1627.59	1562.86	1243.44		2653.89	1584.98	1290.05	1137.19
ENSMUSG00000004221	56.6097	49.5369	64.8588	57.9958		60.2831	59.7367	52.3223	55.4271		59.5468	51.7479	47.5446	43.5408
ENSMUSG00000004231	0	0	0	0		0	0	0.0746458	0		0	0	0	0
ENSMUSG00000004233	18.3376	14.0897	19.0394	15.1427		20.6754	16.1793	16.3433	15.5643		19.4603	15.2642	14.9068	12.9619
ENSMUSG00000004263	122.713	130.714	95.762	140.822		131.477	156.66	131.068	116.69		139.665	148.137	114.726	132.113
ENSMUSG00000004264	150.44	129.333	158.724	136.699		141.155	187.426	172.102	144.249		164.022	143.858	197.24	185.948
ENSMUSG00000004266	2.12227	1.64175	4.43698	0.992762		3.48047	1.59621	5.11952	1.10018		3.55672	1.37613	5.41441	1.16022
ENSMUSG00000004267	59.2246	42.2451	46.6947	49.041		97.7982	32.3836	93.0041	50.4887		93.9234	55.5584	48.4854	23.2492
ENSMUSG00000004268	45.7701	42.2121	52.7174	43.4745		48.0567	60.12	56.1161	47.0774		51.1636	48.5819	57.0737	54.6181
ENSMUSG00000004270	60.8496	43.7361	50.7104	30.5173		49.6893	35.5177	46.211	31.7146		48.4082	32.5744	45.5578	32.7601
ENSMUSG00000004285	34.5654	46.3413	54.6252	45.81		56.0108	39.8515	62.8992	38.1965		66.9296	47.547	50.955	39.5847
ENSMUSG00000004317	65.7718	54.8884	81.1263	66.0953		69.9363	48.5241	69.4439	64.56		73.601	53.7407	68.1366	66.4052
ENSMUSG00000004319	13.6693	14.7398	26.1668	15.685		14.7212	14.7768	27.3141	15.9827		13.1554	16.1556	23.1116	13.8476
ENSMUSG00000004328	0.303759	0.248688	2.4123	1.06516		0.224409	2.91981	1.18363	0.934654		0.66664	5.71318	1.74087	1.51288
ENSMUSG00000004341	0	0	0.105274	0		0	0	0.192629	0		0	0	0.0262406	0
ENSMUSG00000004347	0.0475173	0	0.114699	0.105531		0.114559	0.0488843	0.0712368	0.0250339		0	0.0518461	0.210093	0.0748715
ENSMUSG00000004356	114.066	118.944	145.717	135.557		142.151	185.459	163.54	169.999		158.314	151.302	150.732	179.373
ENSMUSG00000004359	0	0	0.126026	0.142511		0.0492401	0.0781302	0.0519429	0.0831417		0	0	0.050261	0.131729
ENSMUSG00000004360	9.56934	4.75762	9.69173	8.72504		13.3146	9.44666	9.7082	9.46213		10.4826	7.6889	7.46316	7.81663
ENSMUSG00000004364	147.822	146.487	180.135	190.176		170.59	181.048	169.05	195.913		161.294	172.26	176.281	194.752
ENSMUSG00000004371	54.7076	26.9636	39.0476	36.2192		12.1377	30.8573	9.53937	28.869		14.7798	40.4885	36.9468	36.0804
ENSMUSG00000004383	59.7969	64.5105	61.7074	61.8969		57.0847	62.3118	47.4193	60.0002		62.9384	56.2634	59.2378	59.4269
ENSMUSG00000004393	48.5452	36.5581	44.5356	36.3545		41.0754	47.6412	49.1372	41.1139		45.6098	38.2112	51.0695	42.7178
ENSMUSG00000004394	56.3615	60.2848	55.015	56.6463		60.6655	57.5236	44.7246	44.5456		64.4272	58.2524	46.0957	50.7645
ENSMUSG00000004415	0.0600051	0.0238589	0.746266	0.145316		0.0710478	0	0.644814	0.0266586		0.0570652	0.0920043	0.702916	0.0506855
ENSMUSG00000004446	13.0592	10.9714	17.7859	14.1866		18.3382	14.8298	20.8399	13.2773		25.4397	14.9145	16.2243	12.8285
ENSMUSG00000004451	40.499	35.5156	51.7194	44.0265		47.0641	46.507	53.4152	41.7763		53.5893	39.5729	47.6512	45.3853
ENSMUSG00000004455	157.783	156.344	187.823	174.762		157.978	184.305	166.023	181.965		155.994	162.352	160.46	184.48
ENSMUSG00000004460	140.749	124.172	123.097	115.317		114.574	123.767	99.1231	110.218		122.322	107.628	116.392	117.078
ENSMUSG00000004462	19.3505	18.0354	22.759	16.5855		28.6763	16.797	25.7835	17.9539		26.3458	17.7542	19.3298	15.7334
ENSMUSG00000004473	1.16669	1.38753	1.36222	1.18909		2.89462	0.419785	1.60063	0.840871		2.17284	0.633924	0.548038	0.67446
ENSMUSG00000004500	21.8231	19.7637	19.4585	15.6888		20.7079	15.696	16.682	17.8229		20.2857	14.4084	13.6058	8.75614
ENSMUSG00000004508	34.0931	33.3099	33.3364	24.3964		16.2026	20.3348	11.8102	22.9214		20.7102	20.3388	24.576	28.2343
ENSMUSG00000004530	131.364	135.519	155.317	149.584		100.404	212.436	176.074	161.295		142.962	150.207	169.437	230.037
ENSMUSG00000004535	201.929	195.255	228.472	224.823		219.61	192.748	195.389	237.09		209.24	193.797	195.418	191.123
ENSMUSG00000004540	0.0752861	0.0728433	0.0986983	0.139511		0	0.739358	0.0508494	0.325565		0.0954635	0.627236	0.270617	0.541615
ENSMUSG00000004542	0	0	0	0		0.0494938	0.128828	0	0.0557136		0	0.0825291	0.0505201	0.156798
ENSMUSG00000004552	0.0254973	0.0251605	0	0		0	0	0.0263455	0		0.0238337	0	0	0
ENSMUSG00000004558	0.044143	0	8.69604	0.234736		0.0241004	0	8.9562	0.144094		0	0.0479706	7.49353	0.303774
ENSMUSG00000004561	10.2572	6.46885	8.23283	10.0786		10.3635	11.2191	11.4946	9.03309		11.5408	13.1417	12.0216	11.0328
ENSMUSG00000004562	130.65	117.004	129.9	195.378		147.849	188.99	183.387	200.947		184.793	209.432	152.753	206.133
ENSMUSG00000004565	26.6863	18.0714	26.086	29.8552		33.903	25.7228	32.1604	27.2271		32.6214	37.539	29.3447	25.5623
ENSMUSG00000004567	43.7489	31.7017	35.5899	33.2104		60.6208	38.5822	51.7051	37.0359		70.3115	39.1023	40.5883	32.7194
ENSMUSG00000004568	41.6487	42.5709	38.4214	36.6794		39.509	39.7365	43.5818	34.6021		47.6895	41.3204	32.6799	34.2065
ENSMUSG00000004591	108.196	115.366	119.493	116.893		126.293	130.285	126.647	134.634		122.931	118.141	113.865	114.383
ENSMUSG00000004609	1.97055	3.20038	1.77864	3.08785		1.68975	1.19163	1.76003	2.13692		2.16749	3.59448	0.64584	1.06081
ENSMUSG00000004610	55.4198	46.3899	49.4501	32.1076		54.8571	39.1743	58.2522	34.8077		57.0582	32.5278	63.0557	38.745
ENSMUSG00000004612	0	0	0	0		0	0	0	0		0	0	0.0318253	0
ENSMUSG00000004626	0.251018	0	6.02024	0		0.106659	0.145176	6.99165	0.0750145		0.324424	0.20948	7.45833	0.13339
ENSMUSG00000004630	0.897868	1.11648	0.515353	0.880847		1.01449	0.509741	0.925553	0.652157		1.0799	0.774831	1.04942	0.738109
ENSMUSG00000004631	0	0	0.71581	0		0	0.0739203	0.729763	0		0	0	0.634736	0
ENSMUSG00000004633	0	0.0313917	0.564817	0		0	0	0.359857	0		0	0	0.497463	0.0320849
ENSMUSG00000004637	9.32688	10.2235	12.3396	12.3843		10.0961	10.0389	11.3269	9.73254		9.97292	10.7471	10.8947	12.4409
ENSMUSG00000004642	63.1345	56.6729	47.8686	53.5701		64.5602	96.2544	55.796	67.3771		55.127	69.4005	55.588	68.4195
ENSMUSG00000004651	0.0936522	0.13592	0.460409	0.416508		0.404747	0.618435	0.521845	0.101246		0.378521	0.254429	0.413139	0.384994
ENSMUSG00000004654	0	0	0.0263623	0		0	0	0	0		0	0	0	0
ENSMUSG00000004655	106.093	154.606	132.632	41.9041		28.6506	13.794	40.6956	16.6165		39.8584	13.0473	79.141	20.4897
ENSMUSG00000004661	0	0.0231461	6.889	0		0.0243146	0.121518	5.7465	0		0.172533	0.0275121	6.11596	0
ENSMUSG00000004665	198.455	318.588	171.269	272.509		144.127	337.645	236.563	311.35		172.101	293.159	233.637	380.99
ENSMUSG00000004667	45.3363	41.5256	61.0593	52.0915		46.7796	65.3878	89.6475	54.5677		61.9614	62.5652	88.6194	82.0642
ENSMUSG00000004668	0.0229037	0.0221605	0.225196	0.050931		0.0439936	0	0.301655	0.049522		0.0435632	0	0.202076	0
ENSMUSG00000004677	143.561	142.846	151.753	172.69		153.896	186.287	172.084	175.591		176.286	198.387	158.081	180.566
ENSMUSG00000004698	4.29239	5.96727	10.1834	8.36499		8.00037	3.92734	4.93064	8.39436		9.58131	3.94166	15.512	5.6823
ENSMUSG00000004709	0	0	0	0		0	0	0	0		0	0	0.0239822	0
ENSMUSG00000004730	0	0	0	0		0.0232616	0	0.0736158	0		0.0691025	0	0	0
ENSMUSG00000004748	0.556956	0.609005	0.912695	0.265394		0.947484	0.350274	1.18227	0.258052		0.731447	0.576422	0.909989	0.218056
ENSMUSG00000004768	49.0066	69.3148	42.0503	50.8896		50.419	77.0743	41.6165	57.9591		47.5923	57.0222	46.017	70.9646
ENSMUSG00000004771	85.5	94.5692	97.89	90.6935		123.237	94.0752	118.015	98.1909		120.377	88.0943	87.4351	79.7185
ENSMUSG00000004788	53.6301	44.8458	37.6366	34.1449		21.2239	38.8302	26.3497	29.7312		27.798	38.9798	36.6075	43.6759
ENSMUSG00000004789	211.788	175.136	190.803	166.611		172.069	202.941	172.786	180.707		182.227	170.684	199.025	198.432
ENSMUSG00000004791	2.91008	3.85611	1.2664	0.787271		0.400789	0.635247	0.445394	0.466036		0.672828	1.04972	0.914698	0.82808
ENSMUSG00000004798	64.3008	73.0852	81.0433	74.8535		82.9932	58.3089	67.7732	71.5853		74.9686	55.6792	69.319	66.0659
ENSMUSG00000004814	0.0359601	0	0	0		0	0	0.0272932	0		0.0341983	0	0	0
ENSMUSG00000004815	19.19	12.2195	16.1457	18.1238		24.4188	17.7682	23.9006	18.8447		22.9325	20.8804	21.2864	18.163
ENSMUSG00000004837	0.0258456	0	0	0		0	0	0	0		0	0	0	0
ENSMUSG00000004842	0.0256158	0.0274861	0	0.0277115		0	0	0.0252508	0.027693		0	0.0270847	0.0502231	0
ENSMUSG00000004843	37.6825	41.9856	49.259	44.8454		64.4228	39.1634	50.4206	46.2785		54.5303	37.1539	41.8647	35.714
ENSMUSG00000004846	397.702	347.547	317.573	284.064		261.857	346.869	276.28	244.001		310.005	330.075	361.94	264.891
ENSMUSG00000004849	106.3	83.1323	90.8768	78.4057		96.9425	101.348	91.5587	79.3565		94.3615	75.7891	100.687	90.5212
ENSMUSG00000004864	0.061405	0	1.01797	0		0.0263798	0	0.796657	0		0	0.0306753	0.89231	0
ENSMUSG00000004865	161.327	106.55	134.714	156.968		128.933	197.276	133.914	180.443		131.846	175.387	143.74	189.161
ENSMUSG00000004872	0.0727404	0.0469202	0.0953612	0		0	0	0	0		0.138353	0.131745	0.0234241	0
ENSMUSG00000004880	47.3269	43.6355	63.9788	49.9044		44.922	73.8778	55.3468	63.2377		44.1614	48.3009	65.5746	74.9075
ENSMUSG00000004885	0.961053	1.04258	2.92071	0.777123		1.20269	1.39057	2.62593	1.13344		1.84387	2.02545	2.45526	0.568673
ENSMUSG00000004891	3.53714	3.64798	14.6891	9.79288		8.8414	22.6292	14.619	14.1289		9.51087	17.4079	17.8853	22.0732
ENSMUSG00000004892	0.460913	0.727284	0.750509	1.28354		1.42748	0.925355	1.42187	0.885606		1.3436	1.75036	1.84952	1.95536
ENSMUSG00000004894	0	0	0	0		0.0247206	0	0.0251429	0		0	0	0	0
ENSMUSG00000004895	59.0776	52.3285	56.804	55.6959		51.3392	60.3756	54.6913	51.5506		58.3312	58.0088	54.1506	55.1187
ENSMUSG00000004896	20.1814	14.0511	16.9117	17.5035		23.7252	19.5646	24.9187	20.8686		22.2402	19.7966	19.1426	14.9984
ENSMUSG00000004897	397.08	389.163	431.52	415.379		342.775	510.235	413.396	441.817		348.735	382.787	464.355	547.684
ENSMUSG00000004902	0.0761151	0.049097	0.074839	0.0282096		0	0	0.102818	0.0822877		0.072386	0.0827144	0.0746171	0.0260752
ENSMUSG00000004929	43.1774	39.9237	39.0721	27.8341		40.3289	47.9266	47.1948	28.8834		44.4309	39.1346	48.2957	43.5965
ENSMUSG00000004931	30.8444	25.8569	26.0768	25.0915		21.7023	25.5519	28.1017	19.0701		30.5257	29.045	28.8444	26.1969
ENSMUSG00000004933	2.01346	3.83723	3.35607	5.89243		2.28031	4.4253	3.78249	4.58843		1.9341	4.90025	4.49053	5.60718
ENSMUSG00000004934	21.554	18.9305	23.2522	21.718		24.466	23.0682	27.9508	18.4562		28.7746	23.5868	23.0463	20.1355
ENSMUSG00000004936	46.9209	52.3281	46.9545	51.6393		42.2456	57.8944	48.447	53.2719		47.1962	54.8354	46.9328	52.0713
ENSMUSG00000004937	108.592	91.4701	91.2662	89.2703		95.1013	99.2926	116.161	78.6951		115.257	91.6708	111.734	104.291
ENSMUSG00000004939	0.0254675	0	0.0250405	0		0	0	0.0516035	0.0275328		0.0484396	0	0	0
ENSMUSG00000004945	25.5948	38.3528	40.4518	35.2584		40.2015	35.6271	41.5989	36.3412		42.6148	30.1494	45.4299	39.2584
ENSMUSG00000004947	15.0362	15.5509	15.4199	16.5889		10.2757	17.3796	12.7182	9.74258		14.4478	18.5852	15.3734	18.3332
ENSMUSG00000004948	0	0.0259603	0.712288	0		0	0.0272583	0.706756	0.0290066		0.0300186	0	0.710174	0
ENSMUSG00000004951	0.0881563	0	21.9287	0.0647803		0.0564432	0.147979	22.5056	0.0317673		0.111783	0.0949725	20.7123	0
ENSMUSG00000004952	44.9916	33.7342	39.1882	56.177		51.1605	72.6115	50.6694	66.0457		53.9541	69.6168	69.9247	84.3413
ENSMUSG00000004961	0	0	0.583832	0		0.0246446	0	0.486299	0.055483		0.0244034	0	0.301866	0
ENSMUSG00000004980	1555.38	1182.4	1270.52	1216.31		1302.59	1478.8	1219.28	1441.72		1197.18	1267.26	1321.17	1361.6
ENSMUSG00000004988	0.197593	0.0679715	0.252871	0.197498		0.192557	0.0556845	0.158831	0.16142		0.188084	0.763082	0.0566346	0.110863
ENSMUSG00000004994	13.6747	11.3837	11.834	9.40405		13.6756	10.6648	11.9109	10.734		14.6434	10.3262	11.6383	8.63118
ENSMUSG00000004996	8.14513	6.10598	9.78168	7.93092		8.00087	7.93704	9.23735	7.32905		8.92687	7.62431	9.22499	8.5215
ENSMUSG00000005034	132.782	134.583	127.988	134.834		153.418	128.773	155.032	144.235		153.494	131.9	129.668	131.304
ENSMUSG00000005043	21.0959	27.3138	17.5685	20.6465		26.2725	25.9592	27.1455	17.9588		34.1898	27.2733	19.7166	19.1959
ENSMUSG00000005045	1.13616	0.72007	4.57122	2.51626		2.55978	1.95186	6.40948	2.40794		2.556	2.70174	6.65261	4.39855
ENSMUSG00000005054	86.0366	91.1652	113.12	91.4353		126.515	78.4244	158.515	93.6109		137.628	76.4556	114.241	72.5554
ENSMUSG00000005057	8.96581	4.81399	5.71544	4.92776		4.93858	5.71561	5.88534	4.67546		8.89097	6.03968	6.72728	5.6334
ENSMUSG00000005069	56.5909	50.8861	54.7509	54.4089		54.6456	60.5815	50.4326	53.6229		60.8971	61.5562	61.8086	56.1992
ENSMUSG00000005078	28.0176	31.9033	35.5393	29.9891		33.3013	31.2242	26.6851	27.0101		32.5997	28.4082	29.8454	29.1418
ENSMUSG00000005087	448.821	513.17	450.403	513.514		314.912	498.677	344.173	515.633		381.659	389.707	407.433	606.445
ENSMUSG00000005089	0.218879	0.470321	2.63655	3.67175		0.0663234	0.402298	0.0932854	0.149316		0.0679708	0.400241	0.865825	0.339417
ENSMUSG00000005102	77.3931	61.7467	77.2736	66.3131		87.6134	83.9691	77.3422	78.5244		112.661	79.7464	82.635	71.3892
ENSMUSG00000005103	234.973	246.31	258.212	275.331		240.628	333.029	307.902	317.461		280.539	275.451	287.729	344.848
ENSMUSG00000005107	0.578637	0.235652	3.20685	2.17397		1.00359	1.34197	1.76987	1.79453		1.1759	0.940974	2.69361	2.30933
ENSMUSG00000005124	88.4093	49.1433	95.208	88.3531		42.1763	37.2399	51.0148	76.8931		40.8389	47.5897	52.7489	44.9531
ENSMUSG00000005125	54.6953	65.9541	55.8479	43.33		64.263	39.9142	51.5174	40.4928		58.7283	44.2701	41.4385	21.6274
ENSMUSG00000005131	0.545717	0.654583	1.03168	0.72222		0.663799	0.602365	0.51524	0.322932		0.549911	0.445812	0.614362	0.498079
ENSMUSG00000005142	45.4275	39.376	58.6698	35.0124		66.8005	40.3467	63.1263	33.9505		83.4375	39.2432	47.4352	40.7822
ENSMUSG00000005148	24.7107	26.121	64.4416	22.3251		32.0886	32.668	70.2109	25.5634		39.1529	32.776	62.4095	28.1688
ENSMUSG00000005150	16.0623	10.9929	15.7458	11.3541		13.9534	15.4296	16.282	13.4743		13.3685	12.9892	16.4278	14.932
ENSMUSG00000005161	267.592	271.364	301.339	252.64		266.649	276.973	285.432	239.529		269.475	229.213	299.446	288.316
ENSMUSG00000005198	260.655	276.234	395.024	347.848		364.191	339.3	367.964	361.996		367.259	312.597	335.507	358.471
ENSMUSG00000005202	0	0	0.0260516	0		0.0254466	0	0	0		0	0	0.0346504	0.0272305
ENSMUSG00000005204	96.7225	76.6713	122.523	90.8283		80.0219	98.5852	116.094	94.0572		90.085	91.3098	115.111	95.3436
ENSMUSG00000005220	0.142012	0.137404	0.511981	0.0526319		0.0681943	0.120228	0.023979	0.12794		0.0231484	0.282928	0.185622	0.218923
ENSMUSG00000005225	21.6222	15.6714	21.2852	18.8985		24.7751	23.8052	21.2995	18.8136		21.2651	21.192	20.9984	22.392
ENSMUSG00000005232	0	0	0.151393	0		0	0	0.130936	0		0	0	0.127499	0
ENSMUSG00000005233	26.1539	21.1896	25.9525	21.6949		26.3907	47.9469	24.3411	31.4097		20.4549	23.9919	27.0911	38.2177
ENSMUSG00000005237	0.0229579	0.056479	0.834112	0.0579767		0.0220487	0	0.511085	0		0.110692	0.199559	0.616703	0.0471891
ENSMUSG00000005251	0	0	1.72398	0.0267051		0	0	1.36271	0		0.0228419	0	1.13022	0
ENSMUSG00000005262	59.78	45.3295	60.5682	66.2338		66.3643	64.2976	56.5252	66.8309		60.7059	63.6745	65.6853	67.6787
ENSMUSG00000005267	3.42529	3.08221	4.62108	5.32704		11.1142	5.57756	9.02119	5.89288		7.97298	5.00999	5.37998	4.9451
ENSMUSG00000005268	0	0	0.023772	0.0256744		0	0	0.116973	0		0	0	0.0933318	0
ENSMUSG00000005299	67.0132	63.743	71.198	72.2055		58.066	70.9877	67.1275	63.7583		63.8561	69.2298	70.6586	82.6469
ENSMUSG00000005312	134.518	135.038	135.572	119.075		121.064	156.611	123.927	126.868		120.346	132.807	133.769	136.786
ENSMUSG00000005320	0.0964691	0.0556531	0.497972	0		0.0231623	0.0245015	0.342074	0.078219		0.0458715	0.0524165	0.446778	0.0495718
ENSMUSG00000005338	0	0	0.191334	0		0	0	0.0499363	0		0	0	0.0293004	0
ENSMUSG00000005354	131.835	116.834	107.364	94.4157		114.847	126.206	107.52	91.8473		129.678	117.186	113.384	101.457
ENSMUSG00000005355	0.0499404	0.0966403	0.220964	0.166579		0	0.101472	0.151787	0		0	0.0542701	0.244789	0.153976
ENSMUSG00000005357	0	0	0	0		0	0	0	0		0	0	0.0246966	0
ENSMUSG00000005360	76.3527	101.304	151.524	353.025		178.843	115.526	119.71	179.969		135.132	233.632	52.5461	121.319
ENSMUSG00000005362	24.6495	29.0658	35.2895	32.8687		34.9466	25.2125	32.1793	33.4832		33.1634	29.314	32.0797	29.0612
ENSMUSG00000005364	0	0	0	0		0	0.0505707	0	0		0.0236696	0.0540935	0	0.0264685
ENSMUSG00000005370	144.069	138.452	183.955	124.082		125.945	220.813	167.368	151.846		121.096	166.039	176.279	189.348
ENSMUSG00000005371	168.128	182.09	177.759	208.367		195.428	202.53	166.703	206.471		187.614	216.718	159.104	199.101
ENSMUSG00000005373	0.0241783	0	0.786671	0.0361659		0	0.0259309	0.892903	0		0	0	0.693572	0
ENSMUSG00000005374	48.1786	44.8412	46.7138	38.8265		50.7672	43.1341	49.557	37.5126		48.5213	39.2852	40.2088	34.8598
ENSMUSG00000005378	49.7952	44.3763	45.0771	38.7655		44.3535	49.6357	47.062	40.1756		51.6676	43.1723	55.4809	48.5157
ENSMUSG00000005397	483.753	445.01	819.187	559.216		1167.7	752.731	1409.58	661.595		1488.41	582.226	1050.11	647.242
ENSMUSG00000005410	119.898	81.6399	97.0093	66.6278		84.8186	175.038	114.615	97.3911		93.2151	103.246	134.214	130.12
ENSMUSG00000005413	101.244	48.5256	65.4176	41.1552		120.873	60.8031	126.955	42.4684		188.106	75.059	71.9326	42.676
ENSMUSG00000005417	316.725	331.801	318.966	353.741		288.441	385.139	266.315	329.75		325.029	354.582	328.097	435.411
ENSMUSG00000005442	225.921	259.744	215.783	296.924		278.15	294.234	361.376	274.374		373.908	312.258	290.971	332.418
ENSMUSG00000005447	36.3515	38.3174	35.9555	41.8365		30.8169	38.7023	39.6132	40.0181		30.607	32.7598	39.5416	45.4443
ENSMUSG00000005465	0.233574	0.118639	0.409909	0.108229		0.211972	0.0747424	0.347368	0.159073		0.279865	0.213198	0.26445	0.0252033
ENSMUSG00000005469	109.615	93.02	96.847	80.3971		107.525	98.4783	100.042	83.2634		108.418	78.8604	95.9496	85.961
ENSMUSG00000005470	36.6724	25.7719	20.5428	20.4976		23.0201	56.5648	18.7228	27.3301		22.2774	26.6284	25.4281	44.889
ENSMUSG00000005474	0	0	0.0679734	0.0418279		0	0	0.0697473	0.0350535		0	0	0	0.0353796
ENSMUSG00000005481	81.8514	65.2295	83.998	67.2666		53.8356	105.309	80.1171	76.1999		65.3197	68.2134	93.3999	101.763
ENSMUSG00000005483	49.8837	56.8748	44.5157	43.3746		46.5839	60.9933	35.5172	39.7776		51.0784	48.6411	41.669	45.7271
ENSMUSG00000005493	0.122711	0.189967	0.485186	0.272874		0.446796	0.273947	0.423479	0.132661		0.0933582	0.239568	0.408814	0.201781
ENSMUSG00000005501	52.3463	38.7331	42.7515	46.3708		71.6893	50.8095	55.9634	57.8532		64.3419	48.2056	40.6288	39.6367
ENSMUSG00000005503	0	0	0	0		0	0	0	0		0	0	0.0238908	0
ENSMUSG00000005505	18.015	15.5069	14.0573	14.0118		18.5261	17.2493	14.8029	14.4539		16.1472	15.5477	12.8878	15.0829
ENSMUSG00000005506	147.029	132.713	154.829	135.764		142.355	155.942	165.515	140.211		138.498	138.428	162.068	166.332
ENSMUSG00000005510	46.4966	33.7753	46.617	38.4736		44.9559	34.7049	41.392	36.2749		38.447	29.5413	44.1786	40.6202
ENSMUSG00000005514	113.234	102.51	97.9781	78.2865		74.6588	91.4767	86.7339	67.1736		100.406	94.1466	93.9911	86.3943
ENSMUSG00000005533	166.209	233.962	163.69	230.028		192.812	209.983	185.337	219.251		210.974	259.698	153.652	209.589
ENSMUSG00000005534	47.6078	59.2308	49.0378	64.6889		66.2276	50.5373	59.2407	59.8605		64.6716	63.9234	43.4224	47.4538
ENSMUSG00000005540	0	0.0241129	0	0.0864182		0.0239347	0.0506369	0.0252485	0.053885		0.047401	0.0270823	0.048862	0
ENSMUSG00000005553	0.0481186	0	0.212907	0		0	0	0.183389	0		0	0	0.415053	0
ENSMUSG00000005566	434.32	373.604	512.896	386.229		378.528	479.782	563.385	391.471		385.007	413.369	549.906	476.947
ENSMUSG00000005575	159.323	130.479	129.039	132.428		101.427	148.609	100.672	133.04		110.572	119.345	132.038	160.314
ENSMUSG00000005580	6.47306	6.83754	9.34792	6.61801		8.47236	6.5771	7.92836	6.15206		8.93069	7.06	8.83243	6.58034
ENSMUSG00000005583	23.6134	22.3725	59.0831	76.297		52.0091	36.1288	37.8052	75.3878		59.2584	28.8221	80.3969	77.525
ENSMUSG00000005609	107.797	107.93	110.966	92.6745		121.304	94.4207	120.181	96.1554		124.862	90.4652	112.208	95.5116
ENSMUSG00000005610	1694.31	1799.43	1773.89	1578.99		1598.51	1602.56	1489	1661.18		1536.21	1336.34	1750.2	1814.17
ENSMUSG00000005611	1.08607	0.546663	1.0416	2.65824		8.29128	2.82658	11.5556	3.69051		11.4585	5.61988	3.19475	0.715163
ENSMUSG00000005615	89.0926	73.2469	90.6692	63.6401		99.0683	58.1623	87.9326	68.8452		92.8271	47.1575	79.4557	52.8233
ENSMUSG00000005621	58.5631	68.3768	70.694	81.9506		65.5188	65.6935	67.0596	73.0682		67.0561	78.4449	61.6304	76.8476
ENSMUSG00000005625	155.194	122.52	149.458	128.512		128.531	144.991	138.665	130.613		131.069	122.587	149.191	137.309
ENSMUSG00000005628	0.488589	0.193844	0.428738	0.535936		2.22348	0.683104	0.949948	0.948296		1.10969	1.2959	0.641509	0.589904
ENSMUSG00000005640	0.0235681	0	0.0231729	0		0.0227188	0	0.023966	0		0	0	0.0713561	0
ENSMUSG00000005649	0.103916	0	0.128844	0		0.024594	0	0	0.0553694		0.0730601	0.142402	0.120448	0.0263181
ENSMUSG00000005656	82.8403	80.5078	82.2433	72.2543		98.9242	82.2496	83.1777	76.6818		87.8965	65.9678	82.0155	70.0833
ENSMUSG00000005667	58.2353	71.378	53.614	62.6681		46.4708	111.134	68.784	77.8546		57.5168	83.3643	64.6735	101.502
ENSMUSG00000005672	0	0	5.93736	0		0	0	5.0225	0		0	0	4.62701	0
ENSMUSG00000005674	24.7189	20.5112	30.1063	22.1413		39.2489	25.105	50.7321	23.598		37.4271	19.3188	41.0539	22.0236
ENSMUSG00000005677	0.0972195	0	0.168589	0.08107		0.393346	0.12346	0.753206	0.239289		0.446199	0.13206	0.530499	0.0749363
ENSMUSG00000005681	0	0	0	0		0	0	0.0840237	0		0	0	0	0
ENSMUSG00000005682	35.9447	21.1017	38.8203	40.948		46.08	40.044	50.6206	48.6099		42.5134	43.0602	48.9594	47.3265
ENSMUSG00000005683	478.229	398.635	432.832	345.594		391.601	427.245	390.485	372.714		412.351	323.283	423.294	406.543
ENSMUSG00000005686	13.317	12.0505	12.481	18.4467		9.77154	9.81859	8.35556	7.1419		15.7967	17.8977	9.23343	6.01812
ENSMUSG00000005687	49.4941	42.6468	68.6622	48.2215		70.7619	51.7368	77.0257	52.7179		70.5059	48.4477	63.1694	49.0245
ENSMUSG00000005698	115.702	107.736	125.979	121.203		122.551	146.036	115.938	131.73		119.809	118.745	118.852	134.391
ENSMUSG00000005699	6.10143	5.22488	5.68635	5.6285		4.61427	5.54468	5.22334	4.19454		5.41528	3.40607	5.39758	4.44247
ENSMUSG00000005705	0.0330063	0.127755	0.253095	0.109137		0.251824	0.0335319	0.391588	0.238896		0.182491	0.215222	0.0618877	0.135701
ENSMUSG00000005718	17.6585	18.4182	19.7425	22.98		23.2097	29.0163	32.2645	23.6289		22.7255	26.1652	20.5718	26.1428
ENSMUSG00000005732	224.112	199.962	219.154	182.69		186.032	301.484	219.412	223.124		199.675	210.898	235.939	275.564
ENSMUSG00000005763	0	0.0785997	0	0		0	0	0.061458	0.128904		0	0	0.0584438	0
ENSMUSG00000005774	19.7562	15.0653	16.3023	12.6871		21.7316	13.626	19.3158	14.9182		20.1794	14.8536	17.1128	13.3382
ENSMUSG00000005779	141.473	118.782	146.514	118.905		131.792	139.086	128.028	130.059		123.82	109.238	139.197	110.245
ENSMUSG00000005800	0	0.0239279	0	0		0	0	0	0		0	0	0	0
ENSMUSG00000005802	101.72	125.652	91.4646	104.613		88.7351	110.999	68.1955	94.3223		81.6983	110.565	84.4704	107.196
ENSMUSG00000005803	48.5658	45.2565	32.8069	21.5367		54.2583	38.4342	26.9645	20.3462		52.3551	33.4503	29.3691	25.3755
ENSMUSG00000005804	43.9386	38.8962	41.8637	33.9057		48.0993	38.7364	38.8904	34.3159		43.2841	36.0625	40.6062	35.094
ENSMUSG00000005813	98.6075	89.0057	86.6685	83.0308		92.1233	102.65	93.0095	89.7118		87.7492	86.9901	81.062	82.9211
ENSMUSG00000005823	74.3771	70.3608	64.1954	64.3875		71.4804	62.148	58.5429	56.9618		80.3296	69.1777	61.1505	61.038
ENSMUSG00000005836	3.77256	4.72648	4.30376	4.54407		8.54698	5.38045	6.27212	4.7321		8.50936	4.96686	4.33841	5.2441
ENSMUSG00000005846	210.447	172.909	221.876	180.854		180.218	223.193	195.963	203.683		181.773	193.882	223.435	229.536
ENSMUSG00000005871	102.841	115.486	157.105	129.135		103.325	112.438	109.192	119.614		116.159	104.029	120.743	129.517
ENSMUSG00000005873	237.893	311.276	229.857	233.409		100.925	167.713	101.727	170.728		112.377	149.96	140.342	184.005
ENSMUSG00000005881	131.972	132.147	132.69	126.445		144.583	111.643	154.998	110.949		163.883	122.903	138.316	108.261
ENSMUSG00000005882	48.064	47.0212	44.9091	36.3663		46.8497	46.2225	36.3003	34.0951		43.4213	32.2212	37.7978	35.2251
ENSMUSG00000005886	65.9629	75.6091	74.5268	85.701		109.824	83.4836	100.981	87.1915		109.807	87.8319	80.126	86.3487
ENSMUSG00000005891	0	0.0286972	0	0		0	0	0	0		0	0	0	0
ENSMUSG00000005892	0	0	35.8729	0		0	0	32.1373	0		0	0.0578376	32.1402	0
ENSMUSG00000005893	37.2543	43.0602	48.819	55.4755		48.2303	55.7965	45.8734	55.5156		45.8122	54.098	46.9341	52.954
ENSMUSG00000005897	22.7086	29.1653	27.2838	29.7576		32.7095	26.6634	25.0804	30.0292		31.9929	30.638	24.7884	29.06
ENSMUSG00000005899	46.45	32.4606	51.3577	46.1751		54.0487	54.4047	63.192	54.3906		56.5774	51.3005	62.3931	61.9053
ENSMUSG00000005907	17.7989	17.1638	21.6044	19.8748		26.5751	16.7486	23.0543	21.4885		24.5349	20.328	20.4828	16.2514
ENSMUSG00000005917	0.537476	0.236379	0.144126	0.108652		0.510917	0.124099	0.148508	0.184883		0.557609	0.420803	0.359246	0.225972
ENSMUSG00000005936	119.385	117.735	134.676	114.086		140.788	111.336	129.517	119.856		129.311	101.925	123.017	110.857
ENSMUSG00000005947	0.669272	0.531953	0.564034	0.637852		0.91826	0.412841	0.774898	0.542665		0.9547	0.649412	0.773246	0.442202
ENSMUSG00000005949	30.2557	24.3446	42.7223	36.9561		61.4776	24.289	72.4292	35.1784		62.628	25.9054	33.3509	22.2874
ENSMUSG00000005950	2.04071	1.03839	2.84211	3.08334		3.5771	1.40873	3.56289	2.89268		2.76107	2.06647	3.9568	1.6886
ENSMUSG00000005951	1.41621	1.13373	3.40884	2.49741		4.57286	1.61241	5.21965	2.56054		3.69215	1.53899	2.48942	1.20453
ENSMUSG00000005952	0.0596255	0.0720374	0.0983749	0.188217		0.254599	0.0262279	0.201775	0.113298		0.0687566	0.0561101	0.0363815	0.0613167
ENSMUSG00000005958	20.0589	18.0563	18.4093	20.5232		36.9301	22.3433	40.936	20.5748		44.6078	23.8853	22.4506	13.8141
ENSMUSG00000005968	2.96336	5.11314	3.69262	7.78843		3.99155	9.85778	4.07198	7.53783		4.42491	10.2745	4.28212	11.2212
ENSMUSG00000005973	202.458	174.127	198.669	209.937		172.521	194.227	189.8	236.593		185.639	178.896	206.301	225.701
ENSMUSG00000005980	3.31816	3.58095	3.96142	5.15991		6.92912	5.72923	6.64728	5.68589		5.5132	7.77159	4.14082	4.19951
ENSMUSG00000005981	129.675	104.944	115.797	79.6816		128.374	116.933	128.047	93.6797		132.918	92.7824	117.571	86.9262
ENSMUSG00000005982	60.812	50.8834	58.3302	65.0675		78.3602	62.9806	65.2925	57.1704		71.9219	60.7158	58.7544	56.4881
ENSMUSG00000005983	12.6939	10.5314	10.0934	9.64729		13.8155	10.4911	12.4536	9.71489		14.6331	10.928	12.0645	9.43291
ENSMUSG00000005986	4.48473	4.2748	5.55284	5.53136		9.0888	6.32052	8.38401	5.15654		8.57287	7.45271	6.3261	6.30475
ENSMUSG00000006005	276.06	268.698	354.861	352.966		359.503	406.324	377.961	428.92		355.138	376.74	344.157	389.04
ENSMUSG00000006007	0.488119	0.699018	1.23481	1.68156		0.234712	0.528361	0.518192	1.22465		0.124923	0.337178	0.577536	0.732511
ENSMUSG00000006010	47.9189	41.6459	54.992	49.9528		68.0923	46.5179	47.5937	57.1162		58.8972	46.7429	51.724	43.1672
ENSMUSG00000006014	0.946877	0.809583	0.88936	1.00253		1.06965	1.11112	0.699603	1.10019		1.05918	1.14265	0.992061	1.01681
ENSMUSG00000006019	10.2169	6.80032	8.60207	6.43496		8.52109	6.78274	9.41879	6.59317		9.30074	6.15523	9.76969	9.14715
ENSMUSG00000006021	11.6592	9.83341	8.88878	9.59047		10.6599	9.44373	10.9443	11.2437		11.8622	9.32469	10.7939	10.4609
ENSMUSG00000006024	138.073	111.683	123.727	121.555		127.687	121.577	139.708	116.153		140.045	119.802	139.54	132.165
ENSMUSG00000006050	61.1208	53.8864	56.1583	40.0014		46.8538	36.8228	43.076	37.8556		48.9292	38.5796	49.2665	37.4425
ENSMUSG00000006056	0	0.0250979	0.306059	0		0	0	0.370519	0		0	0	0.436963	0
ENSMUSG00000006057	71.1337	64.3281	73.4964	56.8545		61.3303	73.8959	73.6611	50.5211		73.4453	55.9308	70.8884	61.6285
ENSMUSG00000006058	48.7003	39.459	49.5812	41.346		48.4525	41.8865	47.4616	43.3536		46.7948	35.7973	48.259	38.8088
ENSMUSG00000006095	38.6808	38.1645	45.0243	35.1604		39.1699	42.536	43.5146	36.2179		40.4404	29.9218	48.7289	44.8957
ENSMUSG00000006127	21.0075	17.9393	26.3209	25.2908		26.0008	13.8983	23.9652	21.6411		26.4742	17.5505	23.8011	18.6192
ENSMUSG00000006134	51.7074	60.8724	54.0824	61.8478		57.6688	62.8236	51.6356	61.7385		58.059	58.1899	46.5905	58.4453
ENSMUSG00000006143	0.0983551	0.095164	0.193412	0.109347		0	0	0.0996373	0		0	0	0.0321314	0
ENSMUSG00000006154	0.143355	0.172461	0.0469838	0.260181		0.212266	0.224545	0.213697	0.132972		0.440026	0.0519283	0.128132	0.122775
ENSMUSG00000006169	129.912	138.587	146.707	156.536		136.524	152.912	143.589	149.193		145.435	151.487	156.075	161.363
ENSMUSG00000006179	0	0.0533318	0.479215	0		0	0	0.476955	0		0.0507524	0	0.415652	0.0316551
ENSMUSG00000006191	15.1463	12.8949	16.5373	14.4252		15.4662	14.7912	13.5672	14.8711		15.6017	14.7893	14.4199	15.0239
ENSMUSG00000006200	0	0	0.196021	0		0	0	0.0577085	0		0	0	0.19544	0
ENSMUSG00000006204	0.0243374	0.0449219	0.114547	0.103243		0.022295	0	0.0470376	0.101501		0	0	0.071575	0.0482468
ENSMUSG00000006205	2.77369	4.1697	4.17206	1.02342		0.760012	2.09807	2.62777	1.26799		0.728517	1.75934	3.14316	2.21039
ENSMUSG00000006215	17.0424	13.4859	16.3679	16.2491		15.3918	16.7949	18.4912	15.5681		16.8273	17.291	19.8279	22.0806
ENSMUSG00000006216	0.148057	0.0404972	0.560403	0.0715306		0	0.206738	0.527082	0.0267939		0.122021	0.188532	0.67711	0.273478
ENSMUSG00000006218	0	0	0.0520156	0		0	0	0.348379	0.0285964		0	0	0.285237	0
ENSMUSG00000006219	20.3651	39.5462	34.8679	36.974		9.73395	45.2512	33.2274	37.9205		13.4403	42.7802	33.5085	49.8435
ENSMUSG00000006221	1.22224	1.46641	2.23526	2.17432		1.17385	1.58939	1.04016	2.32559		1.16236	1.70011	3.35492	1.95957
ENSMUSG00000006235	0.128195	0.183242	0.176463	0.114027		0.196991	0.130237	0.441581	0.0911729		0.233407	0.167171	0.377014	0.192072
ENSMUSG00000006241	3.8765	2.6848	1.85777	2.63868		5.74129	2.59478	3.24599	3.20372		4.22669	2.84667	2.56811	1.56492
ENSMUSG00000006262	81.4745	79.636	77.9618	87.3759		90.909	95.5467	72.1966	89.8608		91.2002	88.6495	75.6217	89.3895
ENSMUSG00000006269	0	0	0.0248126	0.0323402		0	0.109208	0.0263532	0		0	0.0282671	0.024739	0
ENSMUSG00000006273	104.754	90.8783	129.24	90.5631		117.635	76.2996	125.657	90.0345		137.903	85.332	97.6502	68.2803
ENSMUSG00000006276	58.7859	52.6214	68.7878	70.0012		83.1429	72.4001	78.2992	72.6247		81.9979	72.1035	71.9515	71.7456
ENSMUSG00000006281	15.5867	14.3492	17.3562	12.9558		25.4311	16.139	18.9127	16.2457		28.0984	16.8713	17.6222	12.4373
ENSMUSG00000006288	14.2098	12.5057	16.8013	13.3281		21.0352	13.5957	20.0929	14.1845		18.1528	15.4031	16.7301	13.2764
ENSMUSG00000006289	32.9632	29.4582	37.8041	22.8271		36.5346	24.0987	30.8516	23.2458		35.3553	22.3423	33.5061	23.8961
ENSMUSG00000006299	94.9293	78.2244	98.105	99.8143		88.2717	97.0985	126.285	95.8756		103.941	97.8469	113.314	98.5959
ENSMUSG00000006301	60.7261	78.8939	55.4198	69.7316		39.4131	71.8631	39.2064	61.1484		48.4217	70.5292	45.844	65.9428
ENSMUSG00000006304	228.486	232.819	237.06	246.953		221.883	281.36	247.934	276.568		238.309	245.902	247.29	273.646
ENSMUSG00000006307	58.2647	57.3978	62.8325	77.88		66.3612	77.0792	86.8966	75.4883		74.1409	71.2729	79.9818	85.7045
ENSMUSG00000006310	0.267736	0.0743425	2.14647	0.199336		0.129515	0.303762	1.21306	0.221515		0.170499	0.299185	1.2648	0.107879
ENSMUSG00000006311	0	0.109196	0.0277416	0		0.0541949	0	0.0571698	0		0.0268324	0.0306608	0.165956	0
ENSMUSG00000006313	0.715213	0.307558	1.04181	0.677401		0.788656	0.753518	1.55655	0.744576		1.10843	0.949939	1.66196	1.27952
ENSMUSG00000006315	36.1977	34.7838	41.2566	31.4238		37.518	37.9513	37.26	32.3042		37.6599	31.0744	40.4611	37.611
ENSMUSG00000006333	531.367	770.94	763.995	760.197		644.692	804.737	864.945	665.305		737.968	755.588	887.245	904.625
ENSMUSG00000006335	21.0281	17.8547	21.3795	17.5677		18.6263	19.6681	22.4505	19.4208		18.0385	17.7414	23.9314	18.7117
ENSMUSG00000006342	0.19365	0.166143	2.02302	0.161481		0.162733	0.0491832	1.12646	0.209353		0.298024	0.210438	1.23394	0.298528
ENSMUSG00000006344	0.0666351	0	0.24236	0.0650188		0.187103	0	0.877551	0.0847989		0.212766	0.0997545	0.167631	0
ENSMUSG00000006345	0.0758717	0	1.36278	0.147393		0.454104	0.106225	2.16473	0.0335506		0.346765	0	2.06958	0.207023
ENSMUSG00000006356	0.831588	0.319549	3.25267	0.764156		0.663488	1.15774	3.20665	0.652291		1.00522	0.918699	4.30151	1.02215
ENSMUSG00000006360	0.0598072	0.12338	3.81739	0.0945194		0	0	2.89997	0.0567308		0.0249522	0	1.9546	0.0373167
ENSMUSG00000006369	0.293147	0.0481584	2.64714	0.133345		0.358521	0.2505	3.69417	0.213256		1.35799	0.510112	3.59384	0.218153
ENSMUSG00000006373	210.038	230.545	238.287	179.685		289.023	162.735	225.486	187.873		276.145	153.457	264.463	174.621
ENSMUSG00000006378	20.7278	17.4814	18.871	13.4154		20.8136	23.0689	26.195	14.3877		22.6217	19.0551	19.8936	16.5401
ENSMUSG00000006386	0.118453	0.0460412	1.88826	0.079021		0.137441	0.241717	1.87581	0.0514441		0.0678809	0.0775662	1.18373	0.122262
ENSMUSG00000006389	0	0	0	0		0	0	0	0		0	0	0.0252537	0
ENSMUSG00000006390	129.891	105.365	99.1942	99.0399		74.4573	109.711	78.5164	96.8831		80.8044	84.1424	90.9637	108.643
ENSMUSG00000006392	52.0507	35.1738	43.7908	33.9153		42.4146	41.6951	43.5463	41.6091		42.0224	36.3512	50.5839	40.2657
ENSMUSG00000006395	3.37695	3.02445	2.92166	3.49768		3.74162	3.99443	5.01425	3.81794		4.19824	4.08638	4.47622	5.26583
ENSMUSG00000006398	81.7228	62.2215	71.2604	61.7202		53.9012	110.046	71.0624	86.1692		49.6052	47.9486	85.4669	99.7407
ENSMUSG00000006403	16.9946	22.8967	19.5545	15.2822		16.6881	12.2494	19.0716	12.3677		17.1593	16.5831	18.6589	14.2454
ENSMUSG00000006411	0.0483578	0.0935785	0.190191	0.107534		0	0.0736926	0.244967	0.0522791		0.0918923	0.183929	0.284441	0.099398
ENSMUSG00000006412	36.2033	40.8415	46.1422	44.5648		36.9272	49.6294	47.8066	41.8087		40.6685	50.1414	45.8056	43.2035
ENSMUSG00000006418	47.1568	50.231	51.7887	48.4179		45.9016	48.6178	40.808	43.9689		46.8849	47.8057	43.1116	38.5056
ENSMUSG00000006423	66.8793	65.5249	73.005	70.5439		84.595	67.937	83.687	79.847		79.8197	61.6931	64.6208	59.0446
ENSMUSG00000006435	1.50691	1.32155	3.01445	2.12991		4.0491	2.19099	5.5824	2.06951		3.64229	2.05568	5.28148	2.53377
ENSMUSG00000006442	97.5517	80.8571	82.4586	75.1054		66.6153	118.756	96.6555	86.9676		79.3101	95.6506	96.6129	107.37
ENSMUSG00000006445	33.1976	53.99	33.0732	44.0356		14.205	75.2148	26.9963	38.9595		18.0845	68.4408	41.5387	104.394
ENSMUSG00000006456	55.0262	42.9296	41.7794	37.2535		42.3079	61.0654	49.1268	39.9013		50.6541	42.1585	50.6432	47.0262
ENSMUSG00000006457	1.50788	1.57971	5.26791	1.68156		2.53988	1.98053	6.32621	2.13561		3.17634	2.07613	5.02849	1.95346
ENSMUSG00000006462	1.47561	0.690606	0.992198	0.848332		1.06262	0.675126	0.996265	0.824864		1.12135	0.801775	0.965128	0.429428
ENSMUSG00000006463	16.8991	14.0417	16.8922	12.2196		19.7912	13.7991	18.7454	11.8574		19.4571	12.708	14.6595	10.9713
ENSMUSG00000006464	10.7314	10.1787	9.74337	11.1223		14.7718	7.70558	12.4424	9.36765		13.1088	8.421	9.34617	7.38484
ENSMUSG00000006469	0.0499815	0	0.122859	0		0	0	0.154972	0		0.0237663	0	0.122507	0
ENSMUSG00000006471	33.9265	23.1437	29.8259	31.6258		31.2878	28.5847	38.4506	29.9259		34.0595	31.9291	33.3695	31.329
ENSMUSG00000006476	56.537	57.518	49.4217	72.6739		63.9876	80.1564	60.4173	70.5122		68.7248	79.8095	67.6739	91.3979
ENSMUSG00000006488	0	0	0	0		0	0.0296008	0	0		0	0	0	0
ENSMUSG00000006490	0	0.0280833	0.0570767	0		0	0.0884622	0	0.0313788		0.027603	0	0	0
ENSMUSG00000006494	40.6014	54.3753	63.972	32.8803		45.2437	26.2314	64.26	35.5459		32.881	26.7891	64.7126	20.4585
ENSMUSG00000006498	424.99	377.74	416.956	428.683		341.575	530.142	483.298	453.34		400.362	428.027	547.452	611.4
ENSMUSG00000006522	0.0501907	0.0385843	0.143356	0		0.052642	0	0.0404015	0.105072		0	0	0.147411	0.0749275
ENSMUSG00000006526	17.7798	20.7048	21.8579	21.9013		18.9534	23.3567	18.4537	19.6802		21.2491	24.8604	20.6904	27.7457
ENSMUSG00000006527	3.45092	3.94759	11.1408	8.0491		12.0821	7.42858	10.8534	8.55637		11.921	6.86907	12.6615	7.99976
ENSMUSG00000006529	0	0	0.0476818	0		0.0232874	0	0	0		0	0	0.0237702	0
ENSMUSG00000006538	0.0246899	0.119444	0.12138	0.0549029		0.237123	0.351164	0.100055	0.106768		0.0234803	0.107322	0.0484078	0.126872
ENSMUSG00000006542	0.0244008	0.0265764	0.0479833	0.0305399		0.0744469	0.0279052	0.0611172	0.0263795		0.0261219	0.0901594	0	0.131116
ENSMUSG00000006567	0.630549	1.3362	2.06658	2.05129		1.05416	0.94904	1.63502	0.706926		0.756621	1.67497	1.07947	0.987566
ENSMUSG00000006574	0	0	0.139767	0		0	0	0.0240026	0		0	0	0.0232254	0
ENSMUSG00000006575	6.8283	7.96932	7.74389	9.02447		5.44225	6.59926	8.14136	5.54774		5.58308	7.36321	7.59669	9.29465
ENSMUSG00000006576	8.81906	4.74275	6.24407	10.1083		15.6774	8.75123	13.9897	10.5925		16.1552	11.422	14.0121	11.8379
ENSMUSG00000006586	14.5491	18.5848	13.645	11.5099		15.9998	8.68135	12.1992	14.2597		13.8748	14.3598	11.3191	6.96723
ENSMUSG00000006599	86.4749	70.3531	104.297	79.6356		102.716	81.0978	121.441	87.5767		99.8492	76.0939	96.341	72.1886
ENSMUSG00000006611	0.853783	0.547724	1.10246	0.947961		1.02294	1.01094	0.642969	0.637179		1.20763	0.637667	0.717298	0.493429
ENSMUSG00000006638	15.0795	11.5661	7.21418	7.16989		10.5559	19.2044	8.38269	7.78292		19.129	17.8438	7.88259	6.68542
ENSMUSG00000006641	13.4614	11.6497	12.7318	11.8915		12.6059	16.4811	12.9352	13.8209		15.8976	12.3234	14.5351	16.8086
ENSMUSG00000006642	0.0952438	0.0230383	0.0468232	0		0.0914723	0.0241902	0.0482465	0.0257418		0.0679329	0	0.093369	0.0244711
ENSMUSG00000006649	0.0473523	0	14.1759	0		0.0454773	0	11.8964	0.0767882		0	0.0514575	12.6193	0.0243326
ENSMUSG00000006651	0	0.0377131	9.74229	0		0	0	9.94023	0		0	0	10.435	0
ENSMUSG00000006673	113.272	108.644	136.884	132.591		125.887	117.685	139.985	132.957		127.245	125.96	132.819	135.092
ENSMUSG00000006675	0.458473	0.222691	0.628932	0.574967		1.51658	0.82004	1.41873	0.994226		1.6991	0.876109	1.21142	0.936488
ENSMUSG00000006676	97.8661	97.4711	97.0054	112.165		101.733	113.717	109.57	111.029		127.804	132.661	104.095	111.073
ENSMUSG00000006678	53.8159	50.5397	55.0914	48.2132		54.8626	100.873	59.0498	74.1489		54.1196	62.8559	64.158	91.7472
ENSMUSG00000006699	295.606	299.871	294.297	271.169		284.794	274.652	287.618	291.404		259.554	226.834	278.026	257.776
ENSMUSG00000006705	25.9673	23.8693	21.4809	20.219		27.9598	28.4113	24.3986	21.5597		27.0571	24.7567	23.5655	23.8213
ENSMUSG00000006711	0.0963805	0	0.0813837	0.167314		0.101175	0.0720048	0.152473	0.0255409		0.0674035	0.11448	0.092641	0.108268
ENSMUSG00000006715	13.6176	12.0144	19.688	11.9832		13.2228	25.2755	17.7231	16.7647		10.3047	15.9472	20.8446	21.3709
ENSMUSG00000006717	27.6556	25.3412	34.9595	29.8168		45.0709	27.8026	34.8633	30.736		51.4652	28.5638	32.4738	26.9202
ENSMUSG00000006720	3.62442	2.86402	6.59467	3.74401		6.25293	3.29398	6.58306	3.59055		5.15525	3.50725	4.0356	2.05165
ENSMUSG00000006724	0.644133	0.598322	0.388783	1.07427		1.11829	0.652784	1.22774	1.09541		1.46076	1.46813	0.777175	0.736568
ENSMUSG00000006728	729.869	568.288	611.165	499.595		633.755	639.636	690.02	544.561		700.038	505.732	638.1	587.899
ENSMUSG00000006731	7.60423	11.1906	9.21913	11.4186		8.43597	13.6375	8.35405	9.02994		12.5265	13.6326	12.7498	16.0168
ENSMUSG00000006732	25.4268	22.5945	23.2007	24.8436		25.8767	28.3872	26.9483	27.6267		25.0997	24.6019	28.4024	28.2574
ENSMUSG00000006736	238.799	247.317	191.59	195.52		244.284	197.3	201.432	190.828		220.166	203.923	177.159	174.113
ENSMUSG00000006740	234.147	269.883	280.727	246.127		193.9	241.81	192.708	236.239		203.784	225.301	217.945	254.94
ENSMUSG00000006763	25.0412	21.8765	22.7995	19.2013		26.5196	27.5447	22.8012	20.8383		23.1513	20.7849	23.2306	21.8974
ENSMUSG00000006764	0.0245537	0	0	0.0546001		0.0235815	0	0.0746278	0.0265449		0.0934029	0.133412	0.0722113	0.0504691
ENSMUSG00000006777	0	0	0.0512799	0.0289938		0	0	0	0		0.0991983	0.0283381	0	0.0804006
ENSMUSG00000006782	2.20814	2.62177	3.3435	2.11851		3.27701	1.83439	4.35222	1.81441		2.6585	1.28835	3.44085	1.39553
ENSMUSG00000006784	0.302615	0.313835	1.07799	0.413914		0.798356	0.249096	0.669561	0.413196		0.633136	0.587005	0.795613	0.201819
ENSMUSG00000006800	7.82413	9.01658	25.5469	9.02916		21.6838	10.1353	39.7949	11.6941		31.3633	10.6883	34.6437	12.5178
ENSMUSG00000006818	66.4412	66.5059	82.746	60.6345		79.4241	72.9646	72.8598	62.5239		73.2357	57.8858	76.8521	64.3273
ENSMUSG00000006850	4.3662	4.02689	4.54404	3.37831		3.4086	4.04666	3.85438	2.76039		3.86091	3.52387	4.5556	3.43762
ENSMUSG00000006906	30.1694	24.0454	29.791	26.2628		40.9678	23.1948	31.1323	27.0687		37.8708	18.0931	28.7891	21.2471
ENSMUSG00000006920	13.1372	11.9248	17.2991	14.3173		25.37	12.5015	21.0604	13.402		20.9073	12.8206	14.857	9.62089
ENSMUSG00000006930	0.486828	0.693207	4.19898	1.46571		1.16096	1.14252	4.24764	0.758243		1.21564	2.13663	3.91623	1.23941
ENSMUSG00000006931	99.8753	125.658	100.848	122.165		84.5736	120.439	73.665	108.233		93.8273	118.77	79.6254	108.777
ENSMUSG00000006932	433.292	462.512	491.391	462.516		494.581	467.789	562.087	480.563		569.597	430.521	478.861	457.521
ENSMUSG00000006941	27.1388	26.8461	28.2741	26.3607		30.4827	30.5608	30.7651	30.0416		31.2014	24.8309	28.135	26.4877
ENSMUSG00000006948	0	0.026251	0.0266764	0.0603318		0	0	0	0		0	0	0.0531945	0
ENSMUSG00000006958	1.80891	2.33509	1.77471	2.11705		3.12314	2.30125	2.1743	2.24136		3.87563	2.67303	2.45704	1.8064
ENSMUSG00000006998	480.116	383.287	408.601	344.802		374.36	421.843	347.377	370.249		401.715	325.994	371.167	374.38
ENSMUSG00000007021	0.632168	0.831852	0.82047	1.04026		0.437139	0.693616	0.640467	0.71077		0.433369	0.769413	1.04114	1.08181
ENSMUSG00000007029	147.4	146.386	162.174	166.154		137.149	263.875	187.747	179.089		164.321	214.715	210.454	276.062
ENSMUSG00000007030	0.119196	0.0689472	0.140746	0.105639		0.160391	0.193902	0.216583	0.154076		0.293661	0.025926	0.372569	0.170881
ENSMUSG00000007033	1.35774	1.14649	1.16507	1.20768		0.758679	0.95302	0.750304	1.1209		1.0095	0.912101	0.992214	1.11631
ENSMUSG00000007034	0	0	0.391988	0.0276992		0	0	0.628863	0		0	0	0.61025	0
ENSMUSG00000007035	1.28742	0.873881	0.780694	1.94625		1.56607	2.9024	1.68502	2.06656		1.70355	3.7643	1.15761	2.27718
ENSMUSG00000007036	23.8461	20.1098	26.8392	27.1639		26.4822	28.1389	36.7033	23.951		31.4605	23.6029	34.211	28.2553
ENSMUSG00000007038	25.6118	22.3109	28.476	26.7497		38.4688	19.2058	42.1777	22.2235		49.8469	27.6812	26.4653	18.9437
ENSMUSG00000007039	44.6709	57.7327	43.2948	49.4231		42.3327	45.0688	62.0396	43.1429		53.5431	46.6736	57.0406	54.8487
ENSMUSG00000007041	398.305	391.78	305.895	359.39		339.528	504.863	344.637	402.627		345.682	407.313	332.707	446.633
ENSMUSG00000007050	65.3834	47.0922	49.2735	49.3591		45.6634	79.6437	42.646	55.2647		46.1314	50.9426	58.1941	73.0207
ENSMUSG00000007080	38.2069	30.0303	51.5089	48.9787		47.3237	85.2673	53.3769	68.7698		43.1239	50.6857	65.9931	99.7796
ENSMUSG00000007097	0.588922	0.475216	0.833085	0.685115		0.618071	0.120498	0.483325	0.912976		0.563005	0.508486	0.614065	0.14752
ENSMUSG00000007107	0	0	0.189171	0		0	0	0.219287	0.0259999		0.0228714	0	0.165034	0
ENSMUSG00000007122	0.153635	0.03788	0.484725	0.170862		0.0766897	0.0872607	0.631703	0.320647		0.141409	0.173364	0.537586	0.0820657
ENSMUSG00000007207	4.11162	1.98542	3.63855	4.6998		5.52791	4.66083	5.71207	4.58226		6.3937	6.91233	5.12466	6.27967
ENSMUSG00000007209	0.0265712	0	0	0		0	0	0	0		0	0	0	0
ENSMUSG00000007216	3.6641	3.36654	4.16898	4.15447		4.82895	4.15993	4.57587	3.03846		4.20426	3.69411	3.71703	3.20994
ENSMUSG00000007279	0	0.0477687	0.197387	0.0541734		0.074724	0	0.282257	0		0.0685098	0.0845507	0.189333	0.126848
ENSMUSG00000007338	55.6261	48.8695	45.363	45.4637		56.0168	66.6231	44.5793	49.1271		50.3573	51.1985	40.5645	48.4201
ENSMUSG00000007379	8.75655	9.0628	16.0464	9.11036		14.8242	9.95921	16.9567	10.3772		12.4516	10.0127	13.9428	8.88945
ENSMUSG00000007411	97.8197	88.3496	113.707	124.009		92.8621	118.538	100.771	121.734		96.3328	113.682	120.248	140.918
ENSMUSG00000007415	110.416	128.803	102.132	103.242		98.7239	138.898	89.2225	105.311		100.807	111.512	95.2087	113.584
ENSMUSG00000007440	1.45E-33	0.211225	2.64E-62	0.1887		0.241816	0.0953923	0.0884894	0.102901		0.174269	3.50E-137	0.0863662	0.181526
ENSMUSG00000007457	0	0	0.0510939	0		0	0	0.052647	0		0	0	0.0509424	0
ENSMUSG00000007458	218.64	200.639	212.302	171.706		209.951	231.116	179.874	181.053		214.48	193.512	184.531	170.861
ENSMUSG00000007476	32.5198	37.0017	32.2329	39.6973		35.5823	41.398	40.0517	34.9873		41.0108	42.003	40.7398	47.4578
ENSMUSG00000007480	0	0.0266505	0	0.030625		0	0.111932	0.0279055	0		0	0	0	0.0566158
ENSMUSG00000007564	273.656	259.113	253.164	256.659		239.202	276.471	268.53	252.383		263.224	225.764	270.574	293.939
ENSMUSG00000007570	23.2363	17.8039	26.0815	21.5418		18.0077	25.709	23.483	19.6386		21.82	19.7632	33.4225	33.8034
ENSMUSG00000007589	25.2407	17.3255	21.1101	18.7315		18.1817	24.3989	21.1746	21.8806		19.4615	20.7958	25.1122	23.5004
ENSMUSG00000007591	0.58177	0.417393	0.682445	0.526497		0.530549	0.503114	0.547661	0.613621		0.402911	0.318264	0.462169	0.621177
ENSMUSG00000007594	21.2564	20.6597	18.7169	18.8994		16.9698	14.4097	12.9949	14.6702		19.3119	18.1854	13.4113	16.7362
ENSMUSG00000007603	19.9081	15.7031	19.8676	23.5719		17.1625	22.9775	30.1156	23.8333		23.5654	27.0358	33.721	33.3339
ENSMUSG00000007610	15.6512	16.0267	12.6984	14.8754		14.9306	17.172	15.2484	14.5379		17.7702	16.9832	14.3543	17.0081
ENSMUSG00000007613	46.162	45.6477	56.6427	66.0878		146.48	73.7551	158.994	79.7616		133.481	86.2089	70.902	61.9044
ENSMUSG00000007617	23.0418	22.4328	31.0928	26.8754		23.2922	23.2109	23.5588	30.5358		26.2504	31.4704	29.2821	20.4509
ENSMUSG00000007646	13.5611	11.6172	11.07	8.52109		15.4869	15.3489	11.61	10.868		12.6675	11.5606	11.341	8.99657
ENSMUSG00000007653	1.56197	1.37538	0.230782	0.0265192		0.268794	0	0	0		0.0680544	0.0259193	0.0256303	0
ENSMUSG00000007655	589.417	676.575	539.992	355.911		319.108	293.061	248.668	363.044		223.005	181.908	360.797	199.865
ENSMUSG00000007656	96.0481	99.8106	105.048	96.4492		112.07	117.058	114.937	109.003		108.946	98.1233	104.521	106.77
ENSMUSG00000007659	69.5663	64.3088	69.623	69.8672		54.4509	78.7967	59.4752	57.8794		71.825	77.5391	70.4389	88.5868
ENSMUSG00000007670	151.669	136.432	134.774	150.839		150.749	192.588	161.247	150.56		164.244	178.556	168.535	201.712
ENSMUSG00000007682	11.3477	5.60319	2.85852	0.651704		1.37356	0.690758	0.593834	0.32951		2.07362	1.52871	0.482669	0.120479
ENSMUSG00000007721	17.4093	13.2176	14.5688	12.5517		11.0817	16.9099	17.3815	11.3594		17.6221	12.5593	23.1752	20.3972
ENSMUSG00000007739	300.376	285.213	323.663	247.005		280.843	306.73	289.536	280.385		273.65	242.004	307.434	284.545
ENSMUSG00000007777	12.0886	15.8141	15.2712	11.5818		15.6464	13.8337	12.7442	11.1264		15.4895	11.9102	10.4248	9.90219
ENSMUSG00000007783	14.9714	15.0103	18.658	19.9279		18.3648	16.8818	17.5395	17.0053		18.5211	16.3113	19.058	20.043
ENSMUSG00000007805	22.2235	22.3219	21.0584	33.3082		18.7048	31.4264	24.0048	21.5308		22.6584	32.292	22.0139	28.4715
ENSMUSG00000007812	44.5387	46.8288	59.4299	55.5469		63.8685	40.9275	71.5816	62.2063		63.096	54.9066	54.7647	35.2764
ENSMUSG00000007815	275.932	322.01	289.742	281.732		247.248	309.963	256.492	295.635		274.758	254.898	261.912	291.26
ENSMUSG00000007817	234.661	270.934	270.415	295.937		213.247	274.957	309.164	256.584		269.714	383.083	263.963	283.421
ENSMUSG00000007827	24.4206	23.6102	23.1676	22.686		38.587	41.0096	25.7101	25.1436		33.0009	32.5649	21.9566	31.9151
ENSMUSG00000007833	24.9934	22.0663	26.8591	29.7856		18.5001	37.2649	33.9629	24.4475		25.8477	26.977	40.0625	44.3608
ENSMUSG00000007836	87.0446	77.9113	88.6702	80.2369		85.5991	84.9695	93.4764	95.4019		78.6537	70.9367	94.7032	98.6029
ENSMUSG00000007837	5.70733	6.38308	4.56168	5.33758		6.32082	4.94539	6.39671	4.64038		7.25741	5.17943	5.81041	5.89404
ENSMUSG00000007850	748.295	557.919	634.785	824.833		892.776	822.848	952.68	1058.62		782.558	919.205	790.741	791.404
ENSMUSG00000007867	25.1239	28.907	27.8387	22.329		24.4626	27.9153	24.2477	26.3469		28.9688	22.8624	27.7858	29.2506
ENSMUSG00000007872	56.1941	37.7977	64.6888	47.0289		66.1834	38.7684	63.5384	37.7156		82.8923	45.1272	93.5862	60.9293
ENSMUSG00000007877	0.0579459	0	0.0854615	0		0.0556515	0.0294345	0.0880594	0		0.0275535	0	0.0568054	0.0595526
ENSMUSG00000007880	79.7926	79.9741	127.627	91.3183		99.9902	105.215	129.647	97.374		104.757	106.21	123.459	112.777
ENSMUSG00000007888	112.023	85.4538	179.457	180.221		123.097	210.408	171.039	150.052		153.677	203.568	230.451	290.586
ENSMUSG00000007891	500.205	605.643	418.948	593.555		663.896	663.48	735.969	596.248		782.862	924.439	374.798	373.907
ENSMUSG00000007892	320.677	460.884	386.847	422.261		277.64	509.04	614.424	343.871		499.689	442.611	716.614	702.492
ENSMUSG00000007907	0	0	0.0515958	0		0	0	0	0		0	0	0.0257214	0
ENSMUSG00000007908	0.0241596	0.0974909	0.269753	0.616888		0	0.393947	0.226131	0.693494		0	0.773844	0.3051	0.485738
ENSMUSG00000007944	0	0.121719	0.0742149	0.0279743		0.0241639	0.102244	0.127452	0.136002		0.09571	0.191391	0.09866	0
ENSMUSG00000007946	0	0.0251255	0.280861	0		0	0	0.342015	0		0.0246959	0.112878	0.306345	0
ENSMUSG00000007950	11.2801	14.2719	10.9915	16.4288		10.522	17.9394	12.5872	11.383		12.6139	15.5909	12.6484	17.1065
ENSMUSG00000007987	22.2009	16.6401	17.534	13.6		18.9915	16.3109	17.0939	14.5904		19.7721	11.3576	18.7249	14.1737
ENSMUSG00000007989	23.3035	18.0779	37.4632	20.7631		24.0405	17.3008	23.8152	18.8076		24.8788	18.5687	25.5485	19.1515
ENSMUSG00000008028	0	0.0686819	0.254679	0.0602703		0.116419	0.1371	0.0845919	0.253088		0.203647	0.100122	0.175869	0.208512
ENSMUSG00000008035	11.1912	10.5113	11.8213	13.0045		7.37675	14.084	12.0022	13.3248		9.06135	11.2845	16.0152	21.5264
ENSMUSG00000008036	57.2475	53.368	53.7863	41.9627		48.7459	59.8592	58.5024	43.8377		57.3284	39.8917	55.1528	49.3859
ENSMUSG00000008090	46.5535	51.4422	85.2174	109.288		86.9965	77.6901	104.287	90.095		88.52	81.669	93.3399	104.646
ENSMUSG00000008129	2.32594	2.32646	2.87399	2.35022		3.53566	3.22849	2.96707	2.55371		3.41823	2.56416	2.97549	3.49822
ENSMUSG00000008136	46.3284	73.7302	56.9302	85.7227		23.807	84.2838	26.5202	70.2045		29.0748	106.587	51.25	115.959
ENSMUSG00000008140	59.0867	50.4434	50.8876	51.6591		52.1279	61.7524	59.5718	46.3217		63.848	54.5339	63.9674	64.2151
ENSMUSG00000008153	0.151422	0.0901744	4.29671	0		0.25032	0.0315611	4.24423	0.106096		0.0897781	0	3.917	0
ENSMUSG00000008167	8.16647	5.21058	8.84087	6.14432		10.0824	5.65486	12.2717	7.54351		11.3218	7.60542	12.3799	7.43721
ENSMUSG00000008193	0.07569	0	0.104128	0		0.070392	0.0496412	0.0990077	0		0.0934392	0	0.0742003	0
ENSMUSG00000008200	80.8048	60.1261	109.47	110.232		114.332	105.047	126.31	127.121		116.824	116.594	127.121	122.459
ENSMUSG00000008206	22.2747	15.9292	26.5573	27.1272		42.7244	25	35.6943	31.9722		34.5141	21.1881	28.0607	28.6791
ENSMUSG00000008226	25.1115	22.052	27.9601	17.3073		32.9526	21.6711	21.7817	18.0505		30.1773	15.7257	21.5005	15.7941
ENSMUSG00000008301	59.2833	63.6127	59.9014	49.727		52.2854	51.3885	50.67	45.0581		53.5776	47.2585	50.4895	50.7784
ENSMUSG00000008305	48.8907	57.3764	47.1704	53.2357		48.0062	71.221	52.3658	56.0976		58.4219	57.9434	37.5703	63.8105
ENSMUSG00000008307	0.988837	0.628095	1.04356	1.35475		1.70973	2.19211	0.981854	1.55312		2.19018	2.07234	1.76963	2.41876
ENSMUSG00000008318	3.15755	3.45694	2.05513	2.84469		1.83027	5.57608	1.95948	4.23835		3.13151	4.55857	3.03223	6.46668
ENSMUSG00000008333	62.7301	56.4907	73.4308	55.3377		67.7686	60.5341	70.4184	62.7247		60.2375	45.8853	73.2822	60.5741
ENSMUSG00000008348	151.491	159.683	145.751	157.885		139.895	160.324	103.161	124.627		165.791	187.573	159.187	169.543
ENSMUSG00000008373	73.4791	62.5159	76.7122	54.2735		66.4362	78.532	81.3517	64.3589		68.3977	60.3663	86.6354	84.2055
ENSMUSG00000008384	23.5036	24.3801	27.8717	26.7663		37.7765	30.6198	35.0273	20.9973		38.8071	29.4421	43.2798	38.7297
ENSMUSG00000008393	83.3904	101.729	70.7721	82.9306		59.7151	111.299	57.064	73.282		59.4321	82.9626	62.1006	86.6546
ENSMUSG00000008398	177.386	243.268	160.298	266.581		123.493	300.53	135.03	247.927		158.543	288.552	187.507	361.78
ENSMUSG00000008429	33.7373	37.7498	42.743	45.982		48.6232	36.1034	42.2917	42.94		45.1709	41.0662	40.6287	35.4135
ENSMUSG00000008435	28.0393	22.031	26.6445	23.4053		23.1656	25.3444	27.777	22.5517		26.1324	22.8279	25.8619	25.3997
ENSMUSG00000008438	0.121742	0.188466	0.2394	0.0812149		0.163689	0.0742084	0.172674	0.105291		0.301021	0.185215	0.167083	0.125117
ENSMUSG00000008450	49.997	52.1764	51.6553	46.6432		50.6205	61.2336	52.0032	51.2245		47.924	44.3076	56.301	53.9993
ENSMUSG00000008461	0.0245915	0.0237936	0.0483582	0.0273421		0	0	0.209459	0		0	0	0.395072	0
ENSMUSG00000008475	108.341	128.39	113.786	146.571		145.944	175.998	142.283	180.022		139.82	135.804	129.85	164.684
ENSMUSG00000008482	0.274082	0.23867	0.188641	0.274264		0.236906	0.445516	0.305446	0.207415		0.312784	0.53612	0.134344	0.197177
ENSMUSG00000008489	11.731	12.2362	14.1109	18.4209		44.044	21.6571	30.7534	26.944		35.0731	17.7615	21.0065	15.2492
ENSMUSG00000008496	0.16306	0.301829	1.94682	0.108057		0.35795	0.260319	1.75312	0.227237		0.310143	0.434895	1.65797	0.18172
ENSMUSG00000008540	9.5768	4.59901	5.63523	4.14456		13.8907	4.90287	8.8766	4.89769		18.3026	6.85654	2.65402	1.34295
ENSMUSG00000008575	104.805	124.899	105.181	157.134		124.518	165.362	133.81	186.842		119.893	164.422	110.906	178.617
ENSMUSG00000008590	0.0247439	0	0	0.0275114		0	0	0.0250686	0		0	0.0537783	0	0
ENSMUSG00000008601	0.0840076	0	0.247803	0.236069		0.0554924	0.0284486	0.34044	0.0927393		0.0283174	0.0319971	0.305735	0.0863373
ENSMUSG00000008604	95.577	94.7199	91.3092	96.5993		77.8826	122.413	96.792	94.1588		88.0032	106.043	96.2033	117.827
ENSMUSG00000008658	0	0.0567337	0.0354699	0.134849		0.0698884	0.0556693	0.638951	0.118481		0.120513	0.0833911	0.159068	0.0249292
ENSMUSG00000008668	202.71	340.888	401.18	368.248		335.502	393.852	395.143	356.912		353.491	325.916	426.735	402.564
ENSMUSG00000008682	646.013	633.367	626.032	560.163		552.197	512.511	609.268	552.164		518.783	438.774	630.479	545.081
ENSMUSG00000008683	882.667	1390.47	1491.28	1270		1376.72	1186.38	1269.61	1305.09		1156.56	1063.97	1371.59	1326.83
ENSMUSG00000008690	133.49	110.345	104.48	100.196		111.206	155.898	120.39	115.228		121.89	107.754	126.598	135.035
ENSMUSG00000008730	129.855	161.93	159.034	214.505		136.691	181.257	141.779	191.564		144.202	188.73	146.498	214.479
ENSMUSG00000008734	102.652	116.458	130.41	186.845		208.557	119.063	199.389	130.632		213.761	138.03	127.665	130.854
ENSMUSG00000008763	144.525	150.721	178.725	166.165		177.758	161.825	168.224	174.099		161.394	145.434	167.727	159.623
ENSMUSG00000008822	6.66703	8.76278	7.1264	5.72115		10.0517	5.82079	8.32976	5.35463		10.1189	6.56732	7.13815	5.10514
ENSMUSG00000008843	0	0	0	0.0624648		0	0	0	0		0	0	0	0
ENSMUSG00000008845	0.0481646	0	0.141262	0.027171		0	0	0	0.0256509		0	0	0	0
ENSMUSG00000008855	93.5648	75.6332	69.9386	84.5745		66.5898	71.8077	69.7896	72.6654		76.5274	84.5066	98.4376	64.5024
ENSMUSG00000008859	67.364	77.6634	83.2915	69.5936		71.2197	81.1526	69.6208	77.3144		67.5087	61.9201	73.7734	72.993
ENSMUSG00000008892	112.734	100.713	113.285	94.6952		109.685	112.22	105.388	110.817		97.499	82.5905	104.762	102.151
ENSMUSG00000008932	0.777292	0.494637	0.143287	0.169521		0.352602	0.103264	0.148793	0.157549		0.0950071	0.23755	0.024911	0
ENSMUSG00000008958	43.421	39.283	48.5959	43.6744		56.2372	48.6809	60.1257	45.6914		57.8375	40.3622	62.9304	47.4936
ENSMUSG00000008976	110.565	127.799	131.689	127.083		131.79	137.207	131.572	135.813		131.121	135.887	122.833	121.765
ENSMUSG00000008999	0.0239662	0	0.329901	0		0	0	0.388492	0.0518193		0.022792	0	0.263089	0
ENSMUSG00000009013	215.721	247.421	210.553	165.061		233.547	247.328	177.639	173.674		216.296	182.768	187.476	183.994
ENSMUSG00000009030	50.4485	55.347	61.2608	47.5296		52.5393	46.4982	49.0852	48.122		47.7372	44.7894	56.4222	54.208
ENSMUSG00000009035	79.0967	89.7844	88.1837	100.498		63.0843	108.363	78.8249	76.7475		83.1353	108.919	81.3178	111.978
ENSMUSG00000009070	0	0	0	0		0	0	0	0		0	0	0.0269132	0
ENSMUSG00000009073	91.4069	93.6371	95.5817	85.3073		88.8423	104.166	85.7654	86.8751		95.3635	96.3564	93.9157	102.928
ENSMUSG00000009075	1.20305	1.66288	1.54499	1.41951		0.990357	1.32199	1.51733	0.796292		1.75119	1.04055	1.7811	1.3878
ENSMUSG00000009076	4.67169	4.95071	4.2729	3.89978		4.80205	4.23738	4.50493	3.64787		4.79189	3.54443	4.63113	3.71638
ENSMUSG00000009079	418.894	317.977	413.647	479.884		415.824	442.894	496.995	523.181		395.143	427.553	489.739	508.932
ENSMUSG00000009090	65.0535	63.6785	74.2371	56.8974		73.5884	63.4079	78.3079	56.1752		76.9247	64.145	67.1177	55.9589
ENSMUSG00000009092	0.0345089	0.0847442	0.488897	0.267547		0.0331424	0.0975885	0.975299	0.178349		0.167144	0.440002	0.388527	0.283615
ENSMUSG00000009093	0	0.0561986	0.0285537	0		0.0278907	0.206534	0.0882691	0		0.0276196	0	0	0
ENSMUSG00000009097	0	0	0	0		0	0	0.025944	0		0.0487069	0	0	0
ENSMUSG00000009108	0.909494	0.477672	1.83609	1.45738		1.14158	1.07173	1.2865	0.911448		0.931596	1.04343	1.62605	0.947916
ENSMUSG00000009112	42.5845	40.8106	43.9662	37.792		39.8508	47.0881	36.5303	37.4186		39.8377	41.0874	43.1188	43.9014
ENSMUSG00000009114	0	0	0	0		0	0	0	0		0	0	0.0258374	0
ENSMUSG00000009115	0.0562711	0	0.0276638	0		0.0540429	0.0285837	0.0285047	0		0.0267571	0.0305749	0.0275818	0
ENSMUSG00000009145	1.37658	0.210302	0.688621	0.859255		1.80271	1.44758	1.00945	1.25323		1.76773	1.86854	1.13641	1.42145
ENSMUSG00000009185	3.43498	6.64704	3.03964	2.92804		0.403207	2.98562	0.541343	1.8155		1.0889	6.88491	0.299321	0.980614
ENSMUSG00000009207	24.8917	26.7542	26.493	22.6407		25.1328	34.5411	23.4857	27.483		23.0928	21.471	24.7632	32.6125
ENSMUSG00000009210	0	0	0	0		0	0	0	0		0.0294575	0	0	0
ENSMUSG00000009214	0	0	0	0		0.0524522	0	0.0276656	0		0	0	0	0
ENSMUSG00000009216	0	0	0.454292	0		0	0	0.147822	0.0262899		0	0	0.333749	0
ENSMUSG00000009246	0.262053	0.254366	0.355063	0.150048		1.51902	0.219005	0.883066	0.267054		0.975452	0.0344523	0.217557	0.13033
ENSMUSG00000009248	0	0	0.485301	0		0	0	0.657965	0		0.0494101	0	0.534796	0
ENSMUSG00000009281	2.97024	3.02476	4.04794	2.7741		7.45849	2.68701	6.08639	3.14039		5.7892	3.3137	3.66193	2.03356
ENSMUSG00000009291	153.073	215.469	143.749	173.619		152.115	185.14	148.818	147.401		177.518	188.301	143.405	148.325
ENSMUSG00000009292	0.663627	0.756758	1.44608	0.579742		0.864977	0.794594	1.12856	0.53762		1.17207	0.875702	1.44122	0.755104
ENSMUSG00000009293	58.8408	68.8444	53.55	73.8834		41.5709	73.2382	40.4463	57.028		48.2536	66.6944	55.8267	67.3716
ENSMUSG00000009350	0	0	0	0		0	0	0.0250703	0		0	0	0	0
ENSMUSG00000009356	0.073016	0	0.0717918	0.0396128		0.0775711	0	0.0986319	0.105249		0.0462925	0	0.123429	0
ENSMUSG00000009376	95.8839	105.562	96.8258	70.284		111.503	110.968	71.5729	89.283		119.002	69.8612	73.7758	82.4054
ENSMUSG00000009378	0	0.023058	0.0234317	0.0264968		0	0.048422	0	0		0	0.0776925	0.0467246	0.0244921
ENSMUSG00000009394	0.0734694	0	0.200348	0		1.47548	0.0497598	0.495353	0.0529514		0.952159	0.0266131	0.600622	0.0755065
ENSMUSG00000009406	30.7511	33.9341	30.1729	35.2443		36.0073	37.2138	41.5805	37.1028		40.3981	37.4885	33.7075	36.6423
ENSMUSG00000009418	126.734	137.247	123.306	178.558		106.372	146.553	151.757	169.418		147.728	188.624	96.6326	144.065
ENSMUSG00000009470	260.419	260.854	290.913	311.975		238.168	321.504	253.529	333.226		220.958	288.784	255.132	331.806
ENSMUSG00000009487	0	0	0	0		0	0	0.0486536	0		0	0	0	0
ENSMUSG00000009535	51.3414	50.4055	71.8879	53.194		38.7601	42.1533	46.7448	48.273		36.792	42.7994	57.5529	49.9405
ENSMUSG00000009545	0.145652	0.140927	0.0238683	0.029081		0	0	0.0245939	0		0	0	0	0.050131
ENSMUSG00000009549	96.0935	133.233	149.604	118.147		123.255	114.007	106.218	107.294		116.087	109.57	125.256	108.291
ENSMUSG00000009551	0	0	0	0		0.0266774	0	0	0		0.0601023	0	0	0
ENSMUSG00000009555	79.9765	80.6018	86.0886	91.1895		77.8418	98.0942	78.7953	87.1281		80.1489	101.821	88.3272	101.841
ENSMUSG00000009563	20.3531	18.7238	20.0284	21.7545		16.7017	27.8	21.2721	18.5977		19.865	23.5467	21.2976	25.5398
ENSMUSG00000009566	20.5484	19.9915	24.0486	23.1729		14.4464	28.6804	20.2911	22.853		16.2767	22.4424	24.948	29.8857
ENSMUSG00000009569	36.5781	37.0319	45.73	48.3544		58.8921	45.4404	59.0162	49.0725		63.1716	51.3075	49.3049	51.7561
ENSMUSG00000009575	367.119	298.879	350.209	284.686		308.725	412.008	290.115	330.235		277.458	287.182	330.189	357.19
ENSMUSG00000009580	0	0	0	0		0	0	0	0.0321107		0	0	0	0
ENSMUSG00000009585	35.1414	23.7437	39.2642	23.9766		36.6572	28.3906	39.6361	25.8158		35.5407	25.1238	38.6912	24.4389
ENSMUSG00000009588	0	0	0	0		0	0.0503138	0	0		0.0235492	0	0.0485502	0.025449
ENSMUSG00000009596	0.0506728	0.0490309	1.15487	0		0	0.0560399	1.27544	0.0821731		0.024095	0.0599438	1.55127	0.0566907
ENSMUSG00000009614	25.954	21.1442	23.8381	20.7176		31.4232	17.6046	35.3001	19.388		33.5788	21.3042	30.0802	17.7135
ENSMUSG00000009621	18.3004	14.8641	24.4943	21.0419		25.5117	21.6842	29.5447	18.0629		25.6414	28.4094	26.5636	23.6653
ENSMUSG00000009628	0.07224	0	1.4443	0.0265101		0.0445248	0	0.933805	0.02506		0.0220445	0.0266824	1.03584	0.0329583
ENSMUSG00000009630	58.5045	58.5687	62.6	64.726		60.0081	66.3408	55.7494	62.1668		58.7446	60.1132	61.304	69.9268
ENSMUSG00000009633	0	0	0.146073	0		0.0856089	0	0.210719	0.0321223		0.0565142	0	0.116512	0
ENSMUSG00000009640	21.0016	16.166	19.744	17.4231		20.0796	19.1021	22.4052	19.0959		19.4905	15.0324	20.8362	19.9865
ENSMUSG00000009646	0	0	0.0600011	0		0	0	0.0309124	0		0	0	0.0299115	0.0287161
ENSMUSG00000009647	48.6223	48.2449	40.4926	46.3267		42.0912	53.1079	41.2635	46.6551		42.5721	43.238	49.5553	56.2453
ENSMUSG00000009654	0.291357	0.592221	0.457377	0.549692		0.129023	0.348222	0.248043	0.584047		0.279451	0.659716	0.197952	0.754856
ENSMUSG00000009670	0.0245823	0.140221	2.20865	0.161135		0.0463936	0	1.93321	0		0.0459395	0.104991	2.17843	0.124695
ENSMUSG00000009681	131.441	154.15	140.277	159.453		111.003	169.59	102.733	127.866		124.244	163.638	123.839	153.883
ENSMUSG00000009687	149.583	164.488	266.452	246.364		80.0829	231.523	127.371	245.161		93.665	157.517	207.467	362.51
ENSMUSG00000009731	7.74241	7.53104	8.08189	7.37612		10.7365	6.86155	12.7851	8.14822		10.4953	7.59913	8.46375	6.29429
ENSMUSG00000009733	22.2008	20.602	25.6771	24.2952		40.3504	21.428	28.9558	21.9301		39.4283	30.6716	23.6106	19.2306
ENSMUSG00000009734	0	0	0	0		0	0	0.0237295	0		0	0	0.0229611	0
ENSMUSG00000009739	37.5236	41.1336	51.4815	77.0321		47.8161	48.0393	42.2074	58.3967		52.0453	65.0861	51.1735	59.8592
ENSMUSG00000009741	61.2764	44.5566	64.0616	68.8991		77.8104	73.3697	87.9417	86.5205		77.8798	86.1725	83.613	74.4418
ENSMUSG00000009772	3.60401	6.28423	2.48298	3.86287		2.4736	8.16347	2.30862	5.46418		3.19334	8.93668	3.66332	12.7391
ENSMUSG00000009828	32.6617	37.1456	38.9304	37.7294		36.9088	29.3705	36.8063	37.8114		35.0515	33.7009	37.8624	37.1801
ENSMUSG00000009863	70.0098	57.7363	76.9327	62.0708		58.4404	69.8785	73.898	61.933		63.9041	56.184	85.5424	77.8171
ENSMUSG00000009876	0.0316772	0	0.373857	0		0	0	0.160065	0.068502		0.0903931	0.0688572	0.185766	0.0649186
ENSMUSG00000009894	47.205	53.2015	47.385	39.5795		50.256	39.9582	41.54	32.6794		52.1166	41.4505	39.1721	31.3868
ENSMUSG00000009905	27.0871	30.961	35.5721	38.1357		45.0347	39.1417	42.8201	40.865		49.5316	39.5707	33.7174	38.7052
ENSMUSG00000009907	90.5685	79.2144	90.7299	88.3505		98.6214	80.5572	104.261	98.5853		99.9891	77.9043	90.5856	76.9549
ENSMUSG00000009927	393.597	470.551	635.405	537.088		560.194	581.378	568.534	611.446		504.011	474.436	612.148	586.853
ENSMUSG00000009941	0	0.0247101	0.26866	0.0552363		0.0245276	0	0.178133	0		0	0	0.0974091	0
ENSMUSG00000009995	28.9914	18.1203	24.9692	27.0419		42.4473	22.7091	31.3127	29.2599		30.8119	25.6762	28.6509	21.7577
ENSMUSG00000010021	0	0	0.0781238	0		0	0	0.135159	0		0	0	0.12934	0
ENSMUSG00000010025	52.8584	52.4834	51.9288	42.8849		56.3215	50.6407	50.1072	42.363		60.8535	55.0811	42.8295	36.5822
ENSMUSG00000010044	0.314246	0.459944	0.194811	0.371307		0.153367	0.253762	0.495386	0.36642		0.584396	0.418429	0.161915	0.146982
ENSMUSG00000010045	21.2059	23.3937	18.6892	20.273		15.7364	21.6959	21.4335	17.471		19.8107	18.8644	19.6867	21.7939
ENSMUSG00000010047	15.0228	18.6413	16.043	17.1998		17.389	20.4908	22.7028	15.1319		25.6352	18.9112	18.1159	21.5826
ENSMUSG00000010048	14.3293	11.4715	13.7879	10.043		11.308	24.8614	14.5663	11.5316		14.8865	16.3334	16.8733	18.4104
ENSMUSG00000010051	4.13279	5.00691	5.19784	4.34104		6.80084	5.63712	6.46005	4.7185		9.64543	6.60056	3.52924	2.353
ENSMUSG00000010054	17.9442	19.0502	17.8214	14.3596		21.667	15.3472	19.0393	12.0459		21.0017	13.8141	14.7878	10.2402
ENSMUSG00000010057	12.0221	9.61961	12.2961	11.6594		13.3346	12.5595	12.4801	10.3076		14.2163	12.0982	10.3762	11.064
ENSMUSG00000010064	0.024698	0	0.453569	0		0.0474405	0	0.720393	0.0347318		0.0949344	0	0.677561	0.0253828
ENSMUSG00000010066	0	0	1.27144	0.0645502		0.451331	0.0488618	1.60112	0.0508649		0.154826	0	1.34272	0
ENSMUSG00000010067	7.92538	9.99841	5.6843	12.6006		7.49737	15.0799	8.08525	12.2658		8.71737	12.6466	9.16691	15.9018
ENSMUSG00000010080	0.607094	0.212404	0.854547	0.345264		2.52793	0.438803	1.46966	0.26179		2.36707	0.493373	0.720014	0.320313
ENSMUSG00000010086	0	0	0.0238345	0		0.023281	0.024627	0	0		0.0461077	0	0.0237638	0
ENSMUSG00000010095	149.633	149.285	190.459	158.725		160.915	159.903	229.995	175.229		195.118	180.703	218.763	175.98
ENSMUSG00000010097	199.606	137.424	189.675	200.944		234.436	228.881	208.558	217.58		213.952	237.522	207.457	212.072
ENSMUSG00000010110	99.6894	81.0466	91.9868	105.212		105.441	74.5438	95.7697	105.75		95.6554	93.1545	84.3971	76.6324
ENSMUSG00000010122	0.0245432	0.0474938	4.1748	0		0.0235713	0	3.89135	0.0530669		0	0	3.58315	0.0252237
ENSMUSG00000010136	0	0	0.0867932	0		0	0	0.0894316	0		0	0	0.0288447	0
ENSMUSG00000010142	0	0	0.287058	0		0	0	0.249943	0		0	0	0.0241274	0.0252942
ENSMUSG00000010175	0	0	0	0		0	0	0.0235216	0		0	0	0	0
ENSMUSG00000010205	85.4935	74.5099	74.8628	81.1463		66.9405	99.5758	86.3433	77.2689		79.5903	81.0221	95.4798	102.539
ENSMUSG00000010277	277.744	272.347	271.442	262.894		257.353	334.493	253.538	270.558		266.638	288.484	235.021	277.026
ENSMUSG00000010290	24.9209	23.321	25.2363	22.1987		37.4028	25.9044	29.4641	24.9654		31.5466	24.4675	21.9072	17.4042
ENSMUSG00000010307	7.01473	9.97089	3.13506	5.41698		6.68797	4.97556	4.67755	3.75043		7.66565	9.34152	2.97572	3.46044
ENSMUSG00000010311	1.99073	2.64338	0.178631	0.202824		0	0.415101	0	0.175908		0	0.930732	0.178101	0.21019
ENSMUSG00000010342	0.118199	0.0914906	8.53089	0.0463631		0.0828859	0.22669	6.71803	0.232696		0.179852	0.192875	7.12944	0.163946
ENSMUSG00000010358	13.2652	8.21137	9.63653	6.72422		15.7282	8.22604	11.1677	6.67318		15.9224	8.21353	7.94958	5.11314
ENSMUSG00000010362	6.30265	9.30036	9.44409	6.87563		11.8735	12.0582	11.1546	6.76096		11.9937	6.39286	11.8905	6.21325
ENSMUSG00000010376	89.9418	86.7104	96.512	75.587		91.4379	98.1206	88.873	88.3608		82.9076	75.8815	95.0272	86.2618
ENSMUSG00000010392	69.3294	68.8287	62.3444	65.6192		69.2946	66.0493	58.0832	64.5501		73.6428	67.0882	57.7716	58.8392
ENSMUSG00000010406	20.43	27.4059	33.3428	28.8047		32.4162	30.5303	30.3274	27.9076		26.5424	21.8283	33.2914	28.249
ENSMUSG00000010435	0	0	0	0		0	0	0	0		0	0	0.0312721	0
ENSMUSG00000010453	62.3094	54.9586	60.28	74.9101		70.1476	78.8222	75.0616	76.3362		68.9247	80.283	68.4514	81.7067
ENSMUSG00000010461	8.83474	10.0174	8.83839	6.08726		13.6137	7.53353	6.66579	6.38227		14.9058	9.81034	7.40458	3.50359
ENSMUSG00000010476	40.4766	34.8144	33.1335	31.891		51.9232	33.8411	42.2006	30.34		48.9957	41.5	38.7764	35.3673
ENSMUSG00000010492	0.275402	0.232022	0.377536	0.927907		1.1403	0.790775	0.428987	1.00782		0.845795	0.773323	0.692998	0.490811
ENSMUSG00000010505	0	0	0.0468409	0		0	0	0	0.0338387		0	0	0	0
ENSMUSG00000010517	95.9138	86.8848	104.664	87.8526		93.4314	96.7811	97.4708	98.9853		87.426	84.8982	102.056	94.0284
ENSMUSG00000010529	0	0	0.16096	0		0	0	0	0		0	0	0.0802414	0
ENSMUSG00000010538	1.36546	1.53638	2.97439	1.97379		4.46785	2.11209	3.37726	2.79779		3.90059	2.28989	2.93318	1.8886
ENSMUSG00000010554	70.3668	64.8867	60.6466	46.3767		74.2103	75.4412	68.4904	50.97		68.6755	58.3748	57.6317	46.7192
ENSMUSG00000010592	0	0	3.42063	0		0	0	3.00702	0		0	0	2.48036	0
ENSMUSG00000010601	1.62698	1.39473	1.45023	1.2245		2.65189	1.6164	1.11507	0.921314		2.44845	1.01931	1.03885	1.11367
ENSMUSG00000010607	2.19526	2.84245	4.53909	3.30224		3.75158	3.27974	3.99024	3.03639		4.3903	3.12231	4.90539	3.38418
ENSMUSG00000010608	192.03	142.559	246.124	232.363		228.716	214.021	272.542	284.518		226.591	220.083	243.431	246.521
ENSMUSG00000010609	2.94397	2.96568	3.27376	4.07817		6.74588	4.64097	6.78905	4.05992		7.30288	3.99369	6.86576	3.51317
ENSMUSG00000010651	0.850954	0.673644	0.338936	0.487401		0.421012	0.628734	0.70537	0.473918		1.05449	0.766911	0.935319	0.609533
ENSMUSG00000010660	16.9474	11.973	34.1164	24.8859		34.8223	21.2634	50.4497	24.1862		40.6979	19.496	42.403	27.0083
ENSMUSG00000010663	292.663	201.867	270.774	205.145		189.262	236.35	211.593	223.319		193.176	172.246	241.861	259.54
ENSMUSG00000010721	15.2716	15.231	13.2585	11.5862		16.3615	9.1557	13.9957	11.9572		15.6678	10.0324	12.4033	9.95424
ENSMUSG00000010751	89.7801	72.695	89.5029	90.2655		39.3521	98.0161	33.7505	75.7596		57.0981	102.834	49.8938	98.5827
ENSMUSG00000010755	90.3396	81.455	104.376	85.6433		69.0481	112.502	95.3172	97.1318		82.1513	106.005	96.9718	119.733
ENSMUSG00000010760	0	0	3.525	0		0	0	4.17581	0		0	0	5.20509	0
ENSMUSG00000010796	0	0	0.0252578	0		0	0	0	0		0	0	0.207908	0
ENSMUSG00000010797	0	0	0	0.0830778		0.0239206	0.0506072	0.0504674	0.0807797		0.0710596	0.0811987	0.0244167	0
ENSMUSG00000010803	0	0	0.0234336	0		0	0	0.0281591	0		0	0	0.023364	0
ENSMUSG00000010825	0	0	0	0.0265661		0	0	0.02437	0		0	0	0.023581	0
ENSMUSG00000010830	29.7044	27.4061	36.7685	36.4473		22.1857	27.7256	27.5952	40.084		25.1467	24.8727	34.6056	34.1259
ENSMUSG00000010841	0	0	0	0		0	0	0.0875089	0		0	0	0	0
ENSMUSG00000010911	16.6898	14.9668	15.7716	14.3649		21.8385	15.9777	19.3333	15.1769		19.9674	10.9307	17.6042	14.5128
ENSMUSG00000010914	24.7018	22.195	28.3485	22.094		22.4482	24.3403	24.6753	21.8258		23.3484	19.6206	27.5186	25.8905
ENSMUSG00000010936	28.4625	22.6829	35.9625	29.4164		26.0237	35.0979	37.1226	33.1477		32.8016	30.9679	36.9637	40.2766
ENSMUSG00000011008	0.0630855	0.0539503	0.0242526	0.0369102		0.0943666	0	0.0336328	0.0358892		0	0	0.0776837	0.0547468
ENSMUSG00000011034	0.0476294	0	0.140492	0		0	0.024194	0.289525	0		0.0905913	0.0258793	0.210113	0.0244749
ENSMUSG00000011096	37.4256	32.5372	34.9135	43.1642		33.826	43.5202	36.3026	37.3645		42.7327	40.4536	41.2043	48.4421
ENSMUSG00000011114	121.766	109.218	128.274	117.751		100.425	91.7003	114.919	120.864		104.681	90.393	131.568	108.006
ENSMUSG00000011118	0.0246334	0	0.0484408	0		0.023658	0	0	0		0.0468531	0	0.048297	0
ENSMUSG00000011148	0.691416	0.370522	0.836352	0.623113		0.540075	0.338778	0.859055	0.392369		0.769677	0.929177	0.705069	0.239154
ENSMUSG00000011154	1.34189	1.58726	1.97143	3.076		1.13001	2.70204	1.21726	1.8055		1.4608	12.2541	1.57138	4.79775
ENSMUSG00000011158	37.3934	28.7869	35.7336	39.0266		46.4094	37.7456	45.5288	40.5346		41.1254	41.6124	43.068	43.3146
ENSMUSG00000011171	0	0.0233076	0	0.0803609		0	0.0449459	0	0		0	0.0261777	0	0.0247571
ENSMUSG00000011179	165.294	192.288	207.525	169.899		104.481	243.252	177.196	143.399		111.978	223.971	196.785	180.092
ENSMUSG00000011254	27.641	23.7165	33.3286	22.5945		33.3128	29.0141	38.4138	28.1445		28.0443	25.0908	37.7482	28.7805
ENSMUSG00000011256	70.9674	85.0459	67.7773	89.0582		109.219	168.743	149.318	117.066		111.66	123.163	120.829	154.047
ENSMUSG00000011257	250.045	205.493	171.144	183.254		220.384	254.382	231.164	228.284		224.498	218.34	199.153	198.284
ENSMUSG00000011263	1.19509	1.31168	2.44258	2.66425		2.8643	2.57148	4.79403	3.27046		3.28449	1.78799	6.12603	5.91871
ENSMUSG00000011267	1.4393	1.44324	4.15223	0.436442		1.13098	1.03685	5.33829	0.565825		1.39367	1.13752	3.77114	0.564789
ENSMUSG00000011305	0.025255	0	0.0744948	0		0.121275	0	0.0255864	0.0273031		0.0480354	0	0.0495158	0
ENSMUSG00000011306	38.1591	35.5155	41.5742	41.2326		41.2152	34.1843	45.9636	42.4125		41.771	39.9017	45.6571	41.4552
ENSMUSG00000011349	0	0	0.178564	0		0	0	0.0788542	0		0	0	0.27977	0
ENSMUSG00000011350	0	0	0.0249962	0		0	0	0	0		0.0241768	0	0	0
ENSMUSG00000011382	0.260614	0.231046	3.90334	0.186009		0.112975	0.334618	3.32642	0.205446		0.382089	0.469913	2.80214	0.19905
ENSMUSG00000011427	21.4158	19.3778	22.0687	19.3366		26.0125	17.7635	22.1407	19.023		24.7465	15.426	15.7716	13.6921
ENSMUSG00000011463	0.171376	0.355319	0.145652	0.135485		0.16459	0.22385	0.049607	0		0.279406	0.169954	0.168003	0.257982
ENSMUSG00000011486	0	0.0265859	0.107126	0		0	0	0	0		0.0518073	0	0.026951	0
ENSMUSG00000011589	0	0	1.33741	0		0	0	1.04005	0		0.0244071	0	1.20765	0
ENSMUSG00000011632	0	0	0	0		0	0	0	0		0.0285553	0	0.0294354	0
ENSMUSG00000011658	14.6374	9.19291	8.75804	10.2964		14.3126	10.1725	11.0369	10.9538		11.9309	12.5025	10.909	10.99
ENSMUSG00000011751	0.117234	0.0815903	2.29513	0.182891		0.382095	0.216226	2.30783	0.102261		0.499522	0.190873	2.25744	0.243403
ENSMUSG00000011752	420.143	464.14	358.173	346.517		232.315	413.154	323.164	309.741		261.19	371.193	351.51	324.966
ENSMUSG00000011831	106.278	112.073	120.055	129.983		121.191	117.622	117.521	128.235		117.941	117.479	112.537	121.521
ENSMUSG00000011832	23.2137	19.9863	22.6082	22.6248		30.2981	16.7486	31.0138	21.1489		27.7247	14.9068	23.8155	18.3759
ENSMUSG00000011837	22.1527	22.8045	20.2997	21.9779		19.1951	28.1334	25.6371	21.1111		26.9482	24.118	24.6713	27.074
ENSMUSG00000011877	57.589	73.752	51.5567	65.9795		44.8741	87.8227	58.368	56.8524		60.3328	77.2419	64.6509	91.5605
ENSMUSG00000011884	26.9691	29.7445	25.9996	24.0474		24.1479	40.2647	26.3487	22.838		29.9204	26.0414	29.4837	36.5362
ENSMUSG00000011958	109.954	106.946	109.581	123.149		119.574	138.773	111.043	136.778		118.426	121.826	111.978	136.739
ENSMUSG00000011960	81.2146	72.283	75.4143	83.5042		75.9616	67.4219	67.8641	72.7431		67.8075	76.8107	68.3487	60.9157
ENSMUSG00000012017	24.8277	62.1215	24.6724	71.8419		26.3241	75.2529	38.256	63.8551		35.5893	69.7188	37.1591	104.272
ENSMUSG00000012042	0	0	0	0		0	0	0.0520677	0		0	0	0	0
ENSMUSG00000012076	40.3159	38.5758	44.544	44.8208		52.9178	48.6375	43.6245	44.3062		47.197	44.8564	46.5548	48.9069
ENSMUSG00000012114	66.1665	71.5864	72.1529	80.5054		65.3425	86.4628	78.5123	78.8545		75.9738	85.22	84.795	102.346
ENSMUSG00000012117	37.6685	32.7173	31.3667	29.001		34.2322	31.1908	29.3889	28.6588		33.8559	25.0783	28.435	29.1515
ENSMUSG00000012123	1.37118	1.20823	3.41676	2.15069		2.21048	1.36814	3.49381	1.4559		1.88614	1.33041	2.99976	1.30854
ENSMUSG00000012126	3.24437	1.45285	2.44727	3.40831		4.06947	2.69546	5.08079	3.02381		4.60362	4.19845	3.51071	2.45334
ENSMUSG00000012187	0	0	0	0		0	0.0558002	0.0310043	0		0	0	0	0
ENSMUSG00000012211	0.0568983	0	0.0559444	0		0	0	0	0		0.0263574	0	0.0927813	0.0284837
ENSMUSG00000012282	0.0513371	0	0.328096	0		0.0246521	0	0.208043	0.0277501		0	0.0278939	0.478104	0.0263803
ENSMUSG00000012296	49.7334	51.4322	43.4664	59.7798		33.7856	62.2617	38.2867	60.2129		43.7328	51.9627	67.2988	85.5587
ENSMUSG00000012350	0	0	0.127363	0		0	0	0.077383	0		0	0	0.0981266	0
ENSMUSG00000012396	0.100964	0.0488422	57.004	0.112256		0.26666	0.0769231	47.9149	0.163728		0.264053	0.246597	45.8899	0.0518798
ENSMUSG00000012405	172.105	210.028	224.293	204.291		196.865	236.968	228.504	196.635		201.35	201.292	235.502	217.157
ENSMUSG00000012422	85.7861	81.8051	81.6312	66.7328		89.9694	65.9439	73.7688	71.7902		79.8103	64.3277	64.1318	55.4297
ENSMUSG00000012428	0	0.0936745	0.0713945	0		0.0232456	0	0.0490432	0		0.0690544	0.0263024	0.0474553	0.0248751
ENSMUSG00000012429	16.1069	19.9776	19.7519	19.172		15.6031	13.154	14.4503	14.526		13.0765	14.6913	14.7006	14.6939
ENSMUSG00000012443	102.825	87.2128	97.2681	90.3683		88.4971	164.856	96.4908	136.068		77.9468	86.1676	117.247	156.718
ENSMUSG00000012483	18.6316	22.9806	25.6392	24.0343		30.7112	38.2237	22.4301	28.3698		27.1374	24.1308	25.9496	28.6192
ENSMUSG00000012519	70.0938	51.935	45.368	38.9137		37.5894	61.153	32.3556	42.7793		45.6041	39.3255	31.1497	35.5472
ENSMUSG00000012535	169.89	153.492	185.128	154.165		177.592	187.279	179.385	179.099		161.021	149.464	180.773	184.157
ENSMUSG00000012609	39.6284	34.9297	40.1193	40.4352		31.3475	47.581	26.1885	39.0033		35.2833	35.9742	34.9316	43.3238
ENSMUSG00000012640	32.7621	26.9028	40.2834	38.7128		36.7225	28.6488	40.6406	38.6799		33.707	38.756	35.147	32.95
ENSMUSG00000012705	1.73288	0.936891	1.5277	1.31573		2.68699	0.539715	1.58165	0.670808		1.80326	1.80257	1.99254	0.148456
ENSMUSG00000012777	1.06228	0.526439	1.09541	1.58439		0.99533	1.50035	1.20746	1.28847		1.25663	1.91457	1.62555	2.02369
ENSMUSG00000012819	0.824808	0.385215	1.05484	1.09135		0.364614	0.797565	0.565361	0.712329		0.531529	1.97243	1.11152	0.764319
ENSMUSG00000012848	396.903	531.536	525.743	531.268		421.752	601.312	610.204	468.624		503.909	533.626	673.275	679.84
ENSMUSG00000012889	31.2956	29.9574	18.7234	20.6537		22.7506	34.7533	16.1786	21.8708		22.1029	29.8339	16.1604	22.0204
ENSMUSG00000013033	76.9144	71.3245	106.548	99.3751		80.7129	97.1967	112.982	83.7829		94.9666	109.81	116.169	108.854
ENSMUSG00000013076	72.7646	82.1439	76.1011	87.0686		111.238	103.551	114.3	90.5765		117.276	102.41	90.5861	99.5063
ENSMUSG00000013089	48.0146	54.6431	88.0742	62.0924		61.724	101.177	143.798	74.0018		66.8903	83.5039	109.25	92.2
ENSMUSG00000013091	1.37504	0.758503	0.987891	0.824613		0.524111	1.07435	0.211243	0.71406		0.67439	0.78744	1.09838	1.06831
ENSMUSG00000013150	6.59354	7.49003	7.07465	7.20302		8.85271	10.0567	7.57485	5.96482		9.19896	8.66341	5.93341	8.42978
ENSMUSG00000013155	7.72383	4.34238	6.29368	6.27136		6.92252	10.3723	6.52554	6.94158		7.33914	8.67546	7.78382	9.95362
ENSMUSG00000013158	0.136444	0.161999	0.187819	0.296192		0.241204	0.133694	0.169629	0.062635		0.293284	0.148274	0.109425	0.305618
ENSMUSG00000013160	91.963	68.2901	105.819	64.9869		102.716	47.7693	124.637	61.932		121.921	47.3225	88.7291	43.6585
ENSMUSG00000013236	274.543	253.324	244.681	307.649		292.192	318.643	318.604	295.025		361.338	390.34	323.298	343.981
ENSMUSG00000013275	55.4273	61.011	58.6576	86.8506		53.32	130.612	54.1567	83.0116		60.0251	114.026	63.6417	94.9797
ENSMUSG00000013338	0.0703144	0	0.0937816	0.150484		0.0674328	0	0.10384	0.0271148		0.0445152	0.132945	0.20979	0
ENSMUSG00000013353	0.0255425	0.072511	0.0502285	0.142163		0.0709343	0	0	0.0521359		0.0728732	0.0679967	0	0
ENSMUSG00000013367	45.9214	66.362	49.7391	63.5628		50.6361	52.9398	58.1177	53.7337		60.5097	69.1862	54.8638	61.8831
ENSMUSG00000013415	50.1095	40.3647	97.0639	48.4334		42.253	56.976	94.7361	55.0781		43.8505	53.5104	98.4199	47.6985
ENSMUSG00000013418	0.102868	0.199061	1.06201	0.142968		0.0493976	0.209015	0.781636	0.389236		0.195657	0.167681	1.1597	0.211441
ENSMUSG00000013419	22.6534	26.4545	26.7741	39.5376		27.6489	31.4588	31.0143	33.3167		34.7415	33.9546	31.3918	35.4633
ENSMUSG00000013465	61.0054	53.6679	51.4656	48.1977		61.1171	55.9987	60.507	47.8236		60.0923	47.5954	52.3593	49.6591
ENSMUSG00000013483	0.167871	0.138525	0.42277	0.0268056		0.139518	0.0979725	0.241916	0.0521283		0.114639	0.183395	0.139897	0.0247776
ENSMUSG00000013495	16.3886	15.5267	16.5076	13.6346		25.3513	15.7502	20.5566	13.9076		26.3426	14.812	18.2454	11.5228
ENSMUSG00000013523	0	0	0.360926	0		0.0682306	0	0.45358	0		0.0489276	0.0265639	0.487848	0
ENSMUSG00000013539	10.4502	8.417	10.494	8.07166		11.473	8.21411	10.576	7.80417		11.3438	8.65852	8.93686	7.94058
ENSMUSG00000013562	0	0	0.27467	0.0356349		0.030781	0	0.27892	0		0	0	0.228909	0
ENSMUSG00000013584	0	0	0.342711	0		0	0	0.15134	0		0	0	0.390508	0
ENSMUSG00000013593	130.258	118.75	143.643	118.762		126.912	118.889	140.695	120.647		131.764	109.452	135.622	115.151
ENSMUSG00000013611	0	0.0240057	0.233761	0.0275858		0.0476569	0	0.125682	0		0	0	0.121613	0
ENSMUSG00000013622	52.8185	54.1692	75.7125	59.5014		84.8524	35.495	77.0517	56.4665		70.1858	31.6511	57.7684	44.4771
ENSMUSG00000013629	80.1447	82.4194	100.205	77.6195		84.1632	146.727	113.498	89.038		119.093	113.034	128.068	151.968
ENSMUSG00000013646	19.4581	18.9868	18.5005	17.8931		20.0449	22.053	23.0801	18.8273		22.1147	17.7946	20.0633	21.7261
ENSMUSG00000013662	133.007	141.423	139.25	129.642		141.55	138.548	126.664	143.08		143.602	125.012	127.852	134.762
ENSMUSG00000013663	236.928	238.359	232.572	244.308		364.935	236.963	310.846	275.156		313.158	266.758	264.37	206.224
ENSMUSG00000013698	111.338	105.826	78.1367	86.8905		116.354	118.627	102.271	99.6402		126.603	110.575	76.215	78.4182
ENSMUSG00000013701	33.5204	34.8352	53.7336	30.7372		29.1028	38.8283	41.6319	34.3644		34.4454	31.5567	48.2152	39.418
ENSMUSG00000013707	0	0.0268597	0.0545898	0.092596		0	0.0282026	0.0281246	0.0300115		0.0528005	0.0905015	0.136069	0.11412
ENSMUSG00000013736	67.3324	55.8666	74.6682	61.6695		78.0225	75.6097	73.4741	73.4831		70.7712	63.2933	76.4171	67.7072
ENSMUSG00000013766	0	0	0.897151	0		0	0	0.755143	0		0	0	1.03002	0
ENSMUSG00000013787	169.472	178.836	160.674	197.804		166.726	193.04	186.837	173.719		188.994	190.673	174.342	215.571
ENSMUSG00000013822	31.998	32.3169	32.5196	29.6058		36.1696	43.5951	34.8796	31.5617		36.9836	30.202	38.5379	35.1631
ENSMUSG00000013833	25.7065	24.567	28.2918	30.65		24.5812	30.619	35.3037	25.395		32.943	26.7708	43.563	47.9875
ENSMUSG00000013846	186.721	198.617	87.6881	90.5091		180.355	105.778	111.748	69.7476		178.417	133.616	96.4341	64.2742
ENSMUSG00000013858	81.525	72.1819	79.745	95.3509		63.4116	98.8839	79.0687	78.4462		75.004	92.8176	96.5918	120.175
ENSMUSG00000013878	29.1465	23.4494	31.8794	23.6497		40.1788	23.0955	26.7277	26.6564		34.8955	24.8713	28.7178	24.0862
ENSMUSG00000013921	120.475	127.268	131.211	139.166		170.782	96.4686	190.931	123.725		162.197	110.651	125.954	111.705
ENSMUSG00000013928	0.325201	0.0783404	0.320403	0.209068		0.103469	0.445241	0.273208	0.116471		0.231635	0.176698	0.291254	0.365146
ENSMUSG00000013936	0	0	0.239598	0		0	0	0.0667513	0		0	0	0.167167	0
ENSMUSG00000013973	6.91921	5.53582	7.59057	7.25539		8.35772	6.77558	8.76279	6.20579		7.81224	6.44554	7.75484	6.83115
ENSMUSG00000013974	0.367765	0.228749	0.309941	0.146035		0.60549	0.186811	0.159682	0.141996		0.324764	0.485289	0.257518	0
ENSMUSG00000013997	37.2177	34.2129	36.7601	33.1632		42.3717	35.9328	39.5091	34.0603		41.6122	32.1061	36.2528	28.4934
ENSMUSG00000014030	0	0.0224567	0.0912824	0		0	0	0.21163	0		0	0	0.045506	0
ENSMUSG00000014039	17.8541	14.3765	14.6191	16.5668		19.6126	18.3388	16.4402	17.1188		18.4175	22.482	13.8686	15.8843
ENSMUSG00000014074	65.0198	60.2677	59.3801	51.2613		62.1995	82.269	46.6448	59.1939		58.8198	57.4285	55.3088	71.6025
ENSMUSG00000014075	19.172	15.0399	21.6356	17.988		21.5021	17.0767	22.7995	19.6029		20.4018	15.9332	20.552	16.1939
ENSMUSG00000014077	169.294	157.204	161.334	135.655		140.004	130.839	111.664	116.002		133.822	121.781	137.179	126.881
ENSMUSG00000014158	0.108309	0.0477652	0.940367	0.679986		0.0716343	0.123178	0.429906	0.320221		0.288179	0.446787	0.894078	0.90896
ENSMUSG00000014164	0.326375	0.315786	0.8481	0.23328		0.44779	0.378483	0.637698	0.40276		0.443407	0.861347	0.891294	0.526456
ENSMUSG00000014177	26.9159	37.0521	28.6545	30.1382		34.34	28.8981	28.4841	30.4692		36.6092	30.3687	25.2183	22.2533
ENSMUSG00000014195	180.482	129.922	220.921	164.295		186.533	170.091	209.384	190.84		178.012	135.562	224.676	194.118
ENSMUSG00000014198	0	0.0709615	0.0721116	0		0.0999878	0.0248365	0.031695	0		0.0512197	0.0265666	0.0799247	0.0502499
ENSMUSG00000014226	128.276	138.863	175.28	138.571		147.674	196.71	161.478	168.55		145.313	155.32	173.691	161.627
ENSMUSG00000014232	13.045	11.988	13.2341	12.6134		16.0069	11.8066	13.8316	13.3327		14.3317	12.1388	13.1255	9.92971
ENSMUSG00000014243	4.29751	3.63831	6.49353	3.72417		6.13032	5.23274	4.67404	3.58699		5.98018	3.33088	6.31939	4.35171
ENSMUSG00000014245	5.53407	4.59618	6.80934	3.83613		5.71477	4.71741	5.49655	3.23289		6.68127	4.74508	7.42638	4.0084
ENSMUSG00000014294	18.6315	23.669	24.577	20.0038		16.5278	22.5044	19.9206	15.3374		19.8152	19.5127	25.5846	24.7756
ENSMUSG00000014301	8.31135	6.68671	12.3237	9.69697		11.1073	10.234	9.75117	7.97486		7.9106	10.6596	10.6963	9.5092
ENSMUSG00000014303	24.4472	33.4202	18.4357	33.707		17.873	35.8924	23.183	30.3741		21.1201	34.8098	24.6269	41.5546
ENSMUSG00000014313	79.1997	96.8844	121.791	92.3979		119.465	114.621	125.612	97.2383		118.486	101.216	131.264	112.436
ENSMUSG00000014329	67.2554	71.9934	85.2311	146.82		151.293	127.062	138.604	164.932		140.76	149.581	105.786	115.471
ENSMUSG00000014349	164.008	152.526	158.609	161.351		145.924	171.975	148.136	158.951		148.216	144.614	145.817	154.266
ENSMUSG00000014351	0	0.0333015	0	0		0.0661118	0	0.209225	0.0744197		0	0	0.101225	0.0353725
ENSMUSG00000014353	37.9358	33.7295	31.3116	35.7044		46.5434	34.3132	35.5638	36.2973		42.9015	36.9442	32.6045	27.9093
ENSMUSG00000014355	212.478	234.71	235.767	239.934		253.229	284.974	233.735	256.065		257.694	245.441	226.549	265.522
ENSMUSG00000014361	5.15584	12.2604	4.07246	9.7428		7.28613	9.59835	6.35612	7.20976		9.53623	14.7463	2.96268	7.69205
ENSMUSG00000014402	89.9941	96.6013	89.7063	92.8988		83.739	107.129	74.8681	97.1054		84.0105	89.2463	82.9198	103.879
ENSMUSG00000014418	40.8788	36.7905	40.2991	39.3266		65.2244	40.8754	47.9649	44.1706		56.323	42.6031	41.4035	38.507
ENSMUSG00000014426	42.4241	43.3015	50.9438	49.7592		49.5349	56.4866	56.1635	49.8327		56.6807	48.4803	58.1279	65.6547
ENSMUSG00000014453	0	0	0	0		0	0	0	0		0	0	0.0243409	0
ENSMUSG00000014496	80.4192	76.171	139.547	116.576		111.48	90.8315	133.425	139.389		105.326	78.3584	138.279	115.003
ENSMUSG00000014498	76.2435	63.6709	66.4904	86.1959		89.5016	96.5297	87.8188	93.6501		94.3928	89.8987	92.7925	101.863
ENSMUSG00000014503	3.36879	4.05796	3.23875	3.77364		3.2353	4.03323	2.6303	3.47993		3.42161	3.93575	2.37391	3.13355
ENSMUSG00000014504	61.081	59.6276	77.8233	52.4431		54.6519	47.8444	51.7752	55.2667		49.3977	46.9636	63.4596	52.5483
ENSMUSG00000014542	0	0	0	0		0	0	0	0		0	0	0.0337128	0
ENSMUSG00000014543	0.247663	0.1065	0.081169	0		0.0264267	0.0559114	0.0557568	0.0892476		0.130849	0.0598078	0.0809283	0.113123
ENSMUSG00000014547	24.6964	22.4924	25.9987	24.5733		32.8837	27.5509	29.4418	28.4854		31.0501	26.6571	29.2179	24.537
ENSMUSG00000014550	43.1108	44.0897	45.2843	41.2328		53.3449	43.4279	49.5319	44.9866		52.4276	42.5433	49.2999	42.0023
ENSMUSG00000014551	76.1816	74.5479	73.5406	72.8783		79.5309	89.5225	67.2804	77.4888		76.278	74.8899	67.3485	74.3176
ENSMUSG00000014554	18.9803	18.4843	19.5131	17.0392		31.6596	17.4119	23.9516	16.6073		24.4639	16.7747	20.2855	12.8486
ENSMUSG00000014592	8.00752	8.30364	15.0915	8.05809		7.02552	6.37879	11.0338	8.14174		6.78566	6.66648	13.2384	9.95068
ENSMUSG00000014599	331.816	501.353	207.229	489.823		404.826	672.533	350.311	512.173		412.87	705.212	407.239	589.506
ENSMUSG00000014601	58.964	58.9087	72.4205	74.9761		69.7802	72.4277	78.0138	74.3618		66.2489	65.519	73.6977	73.3766
ENSMUSG00000014602	0.0231946	0	2.97721	0		0.0325143	0	2.81923	0		0	0	2.24358	0
ENSMUSG00000014603	0.508664	0.0738238	0.525142	0.0282779		1.27016	0.0258383	1.64908	0.0549912		1.16098	0.0829146	0.523584	0
ENSMUSG00000014606	58.823	56.5164	57.4323	48.6529		57.9711	52.8487	51.2803	44.081		56.0205	42.2241	46.9612	45.2828
ENSMUSG00000014609	0	0	0	0.0289191		0	0	0.0527045	0.0408807		0	0	0	0
ENSMUSG00000014633	14.2186	13.4061	12.8004	9.02974		11.7932	16.7636	10.8188	7.50471		12.7182	10.6784	9.95082	12.3491
ENSMUSG00000014668	28.5804	18.6342	33.118	22.4141		29.3614	20.9592	32.7953	24.4336		27.5914	18.7248	34.8995	19.0706
ENSMUSG00000014686	0	0	0.0254725	0.0864135		0.074643	0	0.104988	0		0.0739128	0.0281529	0.101588	0.0266252
ENSMUSG00000014704	16.3148	15.2898	16.6959	19.7343		29.7089	14.2589	20.7583	22.677		25.4757	13.0256	17.6005	12.2924
ENSMUSG00000014725	0.097111	0.0469801	0.071612	0.0809796		0.139899	0.172651	0.172174	0.183725		0.0230883	0.0791479	0.119	0.124754
ENSMUSG00000014747	0.102731	0.0993969	0.182389	0.145891		0.172659	0.078275	0.21088	0.112527		0.051654	0.195365	0.177451	0.106973
ENSMUSG00000014748	80.6342	85.3864	73.7026	82.03		72.6526	98.9545	68.9222	77.1438		83.6102	81.8833	70.9395	86.7797
ENSMUSG00000014763	71.6641	65.7161	65.6858	63.5014		99.4846	63.7291	81.4401	65.7414		94.9729	70.3832	63.2375	58.0152
ENSMUSG00000014767	39.087	36.8307	44.6756	41.2375		51.5319	47.6744	52.289	46.4794		47.7745	41.9516	45.641	41.4062
ENSMUSG00000014769	198.129	226.251	256.96	233.565		231.889	246.331	228.22	239.157		217.404	185.664	262.716	247.766
ENSMUSG00000014771	38.418	38.1062	49.9208	41.8893		43.459	44.3362	46.6081	44.9097		44.4526	42.1501	47.0125	42.0474
ENSMUSG00000014773	0	0	1.02427	0		0.0230517	0	0.82839	0		0.0456524	0.0521662	0.841701	0
ENSMUSG00000014776	0.0241927	0.0234077	0.23787	0.0268986		0.232347	0.024578	0.490203	0.0784637		0.230074	0.0262902	0	0.0994539
ENSMUSG00000014778	47.5467	41.3363	46.0987	43.2326		26.9002	52.2084	36.4184	42.4157		30.6178	41.8056	53.0888	63.1867
ENSMUSG00000014782	10.5877	3.7872	18.9879	10.5137		25.6714	7.92521	19.7089	11.263		18.679	6.78198	21.9766	11.4213
ENSMUSG00000014786	33.8665	15.3056	19.3066	29.2525		21.2287	38.3204	20.5208	38.1298		23.2246	38.0284	41.9588	50.5834
ENSMUSG00000014791	1.88434	0.859848	1.74374	2.0302		2.09868	1.81654	2.31027	2.08529		1.91815	2.39949	2.2404	1.28936
ENSMUSG00000014813	9.03887	8.00909	8.81714	2.69759		0.525427	1.06328	0.939843	0.38573		0.610768	1.03395	2.44842	0.24446
ENSMUSG00000014837	13.6539	12.6813	12.4964	13.9824		15.9961	14.7607	17.9916	14.8573		15.1669	11.1555	14.4687	15.5479
ENSMUSG00000014846	0.890657	0.210902	1.12022	0.96616		1.30351	1.05605	2.50661	1.28333		1.65564	1.71473	1.90171	1.20032
ENSMUSG00000014850	21.3734	15.4407	25.031	20.7539		25.9551	28.3179	28.6093	26.2062		27.7418	31.8393	28.0898	26.3382
ENSMUSG00000014852	0	0	0	0		0	0	0	0		0.0228696	0	0	0
ENSMUSG00000014856	15.3682	16.7648	14.2088	15.3705		15.3442	20.6291	16.5606	15.5823		19.4579	18.5079	14.9221	16.2232
ENSMUSG00000014859	85.8769	70.2264	73.1257	76.3692		60.5957	97.5722	83.6893	72.2516		70.6863	87.8898	79.3405	85.6272
ENSMUSG00000014867	318.865	355.159	328	350.027		224.171	325.629	239.292	316.137		259.657	308.584	301.493	365.874
ENSMUSG00000014873	39.3003	30.4782	35.9769	31.81		41.3217	37.9404	42.9757	32.7768		39.1728	37.9523	36.2317	32.4639
ENSMUSG00000014905	29.9319	39.4747	42.9312	43.0825		42.3137	29.656	38.006	36.9782		44.9999	34.9425	32.8775	28.5791
ENSMUSG00000014907	32.7804	31.9272	27.5974	27.9081		30.4473	34.4918	28.2118	29.7631		30.7572	32.637	26.6267	28.6818
ENSMUSG00000014932	53.6242	60.9072	70.1925	49.0066		62.0473	58.2245	59.8719	54.8041		62.3327	47.6073	59.572	47.2876
ENSMUSG00000014956	256.722	292.594	299.373	246.617		327.2	252.364	287.627	263.925		300.463	251.12	269.273	229.458
ENSMUSG00000014959	160.352	168.896	186.174	187.111		131.042	155.076	149.047	172.668		140.266	159.158	179.464	189.421
ENSMUSG00000014980	18.4516	18.2295	21.5239	19.4358		28.4098	28.1111	25.6807	24.2349		24.8158	21.4701	23.6211	23.9775
ENSMUSG00000015001	0	0	0	0		0	0.0299029	0.0669799	0.0357366		0	0	0	0.0266897
ENSMUSG00000015002	129.35	161.436	151.538	166.091		137.51	142.565	138.084	157.779		135.87	146.359	120.138	134.387
ENSMUSG00000015023	40.3188	41.9812	46.8528	43.2777		45.3568	48.2681	43.7465	41.8152		44.9687	41.9501	49.3273	49.0549
ENSMUSG00000015053	17.8189	17.9047	17.9894	20.7487		34.0609	20.4696	28.506	19.0475		34.6727	19.5057	23.294	21.2024
ENSMUSG00000015083	0.620384	0.806993	0.998606	0.452235		1.19379	0.824558	0.849822	0.588108		1.51534	0.644561	0.785932	0.523152
ENSMUSG00000015085	0	0	0.231457	0		0.0749786	0	0.105885	0		0.0243407	0	0.16023	0.0802346
ENSMUSG00000015087	89.7123	73.9707	88.7562	98.2144		109.85	111.094	105.058	101.516		102.801	107.585	97.5039	104.693
ENSMUSG00000015090	0	0.0598267	0.15343	0		0.0641378	0.0339228	0.361817	0.032629		0.0635104	0.0362858	0.0909259	0
ENSMUSG00000015092	63.941	61.7922	52.8765	46.1594		53.9078	61.6175	71.5579	41.6338		73.2343	53.5207	71.1372	60.4783
ENSMUSG00000015093	0.031565	0.051356	0.199923	0.262449		0.121928	0.0964696	0.246647	0.0948409		0.335541	0.0317774	0.233038	0
ENSMUSG00000015094	70.6307	69.0331	62.5469	61.3238		58.8009	61.1713	65.0144	49.1323		68.4935	67.2738	79.7795	74.5266
ENSMUSG00000015095	32.1105	25.896	30.4212	27.1259		33.1946	26.101	33.0902	24.716		34.556	26.9238	34.2531	28.2605
ENSMUSG00000015112	22.8152	17.2904	32.8421	14.6481		20.9621	22.837	30.6519	18.6476		23.1443	17.2343	28.8492	19.1243
ENSMUSG00000015120	238.885	203.661	238.097	262.688		250.989	269.2	242.816	281.705		235.76	245.96	288.983	325.928
ENSMUSG00000015126	21.6409	18.0497	21.5744	21.107		20.5998	19.147	26.6429	20.8489		22.248	21.8799	27.3109	24.0145
ENSMUSG00000015127	17.5712	20.1583	21.0278	23.1762		23.292	20.4586	25.196	20.2759		26.1766	27.1838	23.751	21.3537
ENSMUSG00000015133	32.6339	53.1066	70.6624	128.841		51.3317	89.2553	86.6125	119.516		59.4593	87.9944	65.2188	146.118
ENSMUSG00000015134	0.207904	0.152466	1.70925	3.57951		1.00291	1.2929	7.16214	4.4779		0.873642	1.38153	4.81302	1.5611
ENSMUSG00000015143	372.32	491.001	335.416	457.094		363.727	545.877	447.866	506.13		432.645	503.455	379.466	525.925
ENSMUSG00000015149	59.1382	53.4478	58.4473	56.0133		65.7626	48.0963	67.2055	47.3624		75.8985	50.9146	64.6572	52.3499
ENSMUSG00000015165	299.024	216.546	311.107	264.078		273.352	300.959	301.101	305.552		264.381	252.946	345.06	331.624
ENSMUSG00000015176	205.751	148.678	193.024	152.457		148.712	228.682	199.07	173.016		159.455	180.528	212.756	218.615
ENSMUSG00000015189	54.5454	60.6441	56.2541	73.0919		71.6969	66.754	56.1898	73.6869		64.6372	69.395	47.7578	64.332
ENSMUSG00000015202	16.3608	18.4371	18.6182	14.285		29.3692	18.699	21.1092	16.569		26.6492	24.1433	18.0907	19.572
ENSMUSG00000015214	16.6395	13.9741	20.3894	14.5047		19.5047	14.3791	16.9255	14.9515		17.5925	11.3508	19.6519	14.0725
ENSMUSG00000015217	27.5001	18.5284	29.7948	28.2303		21.8911	35.3398	27.996	39.9189		19.3851	17.4633	43.3798	55.1071
ENSMUSG00000015222	1.05679	0.87729	3.29736	5.73545		12.7352	9.69198	11.136	9.27279		11.2262	5.34369	6.59356	5.67072
ENSMUSG00000015224	0.149794	0.485919	0.739553	0.834117		2.53574	0.254326	2.85072	0.707801		2.34117	0.465194	0.639065	0.205849
ENSMUSG00000015243	23.061	18.8654	27.4191	8.28498		18.7436	4.99027	6.68153	4.94785		44.232	12.6509	11.3949	2.32981
ENSMUSG00000015247	21.0853	17.5955	24.1773	15.373		16.7917	18.1292	17.8409	15.8547		20.9497	14.6844	18.3195	17.1021
ENSMUSG00000015289	11.146	8.02353	15.7465	11.4935		19.884	15.565	15.3621	12.4284		16.0536	8.62219	19.347	15.1949
ENSMUSG00000015290	34.563	25.3119	26.9676	25.785		33.3546	35.2074	36.4667	30.0646		33.9108	26.1788	35.1997	28.5218
ENSMUSG00000015291	147.272	108.829	109.993	112.8		167.044	109.63	123.64	125.575		147.537	123.098	110.249	99.45
ENSMUSG00000015305	27.9707	27.4883	53.3136	49.39		73.942	41.864	78.8849	53.8758		82.943	55.8977	66.5497	46.5525
ENSMUSG00000015312	24.6475	16.3609	19.917	19.0092		19.0891	15.0085	13.7614	19.466		18.7391	20.5125	29.8247	24.368
ENSMUSG00000015314	0	0	0.0727819	0		0	0	0	0		0	0	0	0
ENSMUSG00000015316	0.450756	0.206588	0.489851	0.184642		0.25063	0.144611	0.264388	0.23083		0.383547	0.618738	0.395369	0.268199
ENSMUSG00000015335	3.25838	2.65322	4.07739	2.5077		2.3244	2.56337	3.96406	2.02948		2.34136	2.63707	4.57771	3.08709
ENSMUSG00000015337	0.112464	0.244835	0.387027	0.156305		0.378041	0.342769	0.484248	0.212773		0.187171	0.213877	0.496131	0.0866873
ENSMUSG00000015340	0	0	0.0697375	0		0	0	0.0958098	0		0	0.0513839	0.0927077	0
ENSMUSG00000015341	68.3614	69.175	78.2977	72.1134		72.6568	75.5664	72.4805	72.7281		78.8971	71.7658	73.7531	69.5608
ENSMUSG00000015342	0.660053	0.342125	0.927121	0.812505		0.271678	1.19744	1.07472	0.841002		0.67255	1.38332	1.15546	1.47784
ENSMUSG00000015354	0	0	1.68993	0		0	0	0.778412	0.0256426		0	0	1.8062	0
ENSMUSG00000015355	0	0	0	0		0	0.0278597	0.0277828	0		0	0	0	0
ENSMUSG00000015357	29.9444	26.0539	36.3159	29.3632		33.1466	28.8406	30.5611	29.8746		29.4096	27.5346	29.356	27.6186
ENSMUSG00000015363	22.0854	20.6075	19.7652	21.4231		18.8462	26.9628	20.8943	20.2805		23.1469	22.9631	24.4858	25.7008
ENSMUSG00000015365	0	0	3.09024	0		0	0	2.03529	0		0.0226629	0	2.07936	0
ENSMUSG00000015377	3.59066	1.42019	3.19223	3.73438		5.48577	3.25036	6.71736	4.33891		4.51655	4.25862	5.05955	5.06553
ENSMUSG00000015396	0	0	0.0738051	0		0	0	0	0		0	0	0.0245287	0
ENSMUSG00000015401	0	0	0	0.0602072		0	0.0275064	0	0.0292708		0	0	0	0
ENSMUSG00000015405	0	0.0232899	0.0981243	0.0286118		0.0928337	0.0522871	0	0		0.0489457	0	0.0235971	0
ENSMUSG00000015437	0	0	0	0		0	0	0	0		0	0	0.0777646	0
ENSMUSG00000015443	0	0	0	0		0	0	0	0		0	0	0.0280748	0
ENSMUSG00000015451	2.39739	0.756821	2.68556	2.36957		7.02303	2.42438	8.32067	3.61681		7.50103	4.53484	4.2009	4.29888
ENSMUSG00000015452	0.773284	0.156256	0.805659	0.352036		0.890935	0.548137	0.702839	0.846261		0.580205	0.793744	1.54364	1.69071
ENSMUSG00000015461	78.5744	73.94	68.6272	77.1371		58.5979	89.9227	73.7239	65.936		74.9721	85.9427	83.4085	97.7852
ENSMUSG00000015467	0.878135	0.360474	0.539562	0.702201		0.894447	0.634409	0.774298	0.514603		1.19361	0.724127	0.699084	0.529019
ENSMUSG00000015468	1.70871	2.67509	3.37745	10.299		1.3009	16.7959	2.7367	12.4908		1.19617	9.3269	3.45975	24.2632
ENSMUSG00000015474	49.6343	46.1905	41.5355	46.0818		35.2086	45.034	39.6442	31.5453		42.2769	47.1605	31.9965	33.5718
ENSMUSG00000015476	0.790909	0.147022	0.547817	0.337896		0.320756	0.0514577	0.815873	0.109516		0.534605	0.27521	0.173788	0.0780848
ENSMUSG00000015478	22.5674	25.7721	22.6008	24.5349		19.0414	29.5736	18.2866	20.9982		21.2455	26.0773	21.4233	28.8209
ENSMUSG00000015484	0	0	0	0		0.0229418	0	0	0		0.0454345	0	0	0
ENSMUSG00000015488	40.5966	35.2892	41.8013	38.891		41.4038	37.1937	38.6453	35.0393		42.7241	41.2336	40.6825	36.8768
ENSMUSG00000015501	75.2003	79.7103	70.7908	69.3211		40.0003	69.3478	30.9061	53.4948		57.5607	107.797	63.8235	76.1134
ENSMUSG00000015522	103.341	102.896	95.475	99.9319		133.596	84.8301	111.152	101.492		120.212	112.884	94.1728	71.2772
ENSMUSG00000015533	4.91386	17.0183	2.02534	20.8716		2.86287	63.6133	2.12344	25.0893		6.22342	50.5111	1.89488	22.6355
ENSMUSG00000015536	23.4037	20.9771	25.2614	25.2172		31.1209	23.1549	26.0975	25.8602		27.8476	19.6179	26.7561	21.8741
ENSMUSG00000015542	12.1039	9.42363	13.3642	9.13776		13.5086	7.87495	12.9464	5.78577		15.7775	9.85865	11.7547	6.4408
ENSMUSG00000015568	18.5662	7.99983	7.46043	6.85829		30.7328	12.6267	15.4496	8.83157		31.655	11.6472	12.9046	3.96008
ENSMUSG00000015575	70.9733	82.4842	99.9969	90.8289		85.393	71.6514	80.5575	69.4471		92.0373	69.1094	79.7464	63.0988
ENSMUSG00000015579	2.8539	3.2933	1.98226	2.70733		2.08712	3.72396	2.41388	1.69835		2.34059	3.98338	3.1314	4.60137
ENSMUSG00000015597	69.4702	68.9605	78.6834	72.142		83.0921	63.4586	65.0505	78.2057		84.3876	69.6776	72.8503	74.2712
ENSMUSG00000015599	0.115887	0.0671848	0.227578	0		0.0889177	0.0705439	0.211776	0.0750687		0.154083	0.0503053	0.409008	0.0715249
ENSMUSG00000015605	42.3961	43.1636	35.7135	38.0812		38.8188	67.3172	47.3924	40.6328		48.9944	78.1411	50.7614	80.6808
ENSMUSG00000015619	0.290065	0.208047	0.58383	0.953327		1.25702	0.957728	1.54282	0.57491		0.82756	0.630429	0.632346	0.459125
ENSMUSG00000015627	0	0	0	0.0268405		0	0	0	0		0	0	0	0
ENSMUSG00000015647	0.343283	0.477787	21.352	0.780023		0.818262	0.876368	21.7506	0.887215		2.81809	2.27115	24.4717	0.913658
ENSMUSG00000015652	14.7645	15.5625	11.4399	9.1081		5.12773	12.4697	4.96306	7.17907		4.56597	11.283	7.44668	10.2057
ENSMUSG00000015653	87.3273	117.707	86.0082	99.507		54.7643	104.401	44.3863	74.2705		49.2662	94.8872	55.344	81.2929
ENSMUSG00000015656	1473.71	1410.47	1223.25	1057.58		1163.41	1433.81	875.851	1037.77		1186.9	1229.43	1126.84	1183.92
ENSMUSG00000015659	8.92908	7.4553	8.51158	9.44268		12.685	10.5021	13.1887	9.87571		14.9863	12.4562	8.64115	7.74132
ENSMUSG00000015665	0.0265913	0	0	0		0	0	0	0		0	0	0	0
ENSMUSG00000015668	47.0906	43.3858	41.5898	39.5926		41.5516	48.7559	41.8766	46.0543		40.6118	34.0386	39.3077	38.6402
ENSMUSG00000015671	116.156	107.47	139.349	103.319		112.153	123.859	112.296	119.984		103.57	88.3995	124.948	111.156
ENSMUSG00000015672	25.4023	25.5246	34.5992	24.5941		33.1769	27.5346	30.3535	28.1609		29.5705	23.8893	31.5531	30.0627
ENSMUSG00000015697	123.667	96.8597	98.0628	85.3427		120.608	97.6419	103.096	97.9125		112.972	108.285	92.5467	75.6459
ENSMUSG00000015702	2.64587	1.63359	2.15393	2.36576		2.57802	2.64145	1.98433	2.28778		2.3059	3.10473	2.06142	2.73878
ENSMUSG00000015709	66.9882	66.4677	81.8106	40.4921		65.3856	43.2131	52.5793	38.3657		63.651	43.9114	78.5495	43.973
ENSMUSG00000015711	71.7421	76.2652	73.5596	63.908		55.692	48.8379	49.6383	52.5203		61.9299	54.4118	61.9288	38.9593
ENSMUSG00000015714	193.914	181.703	161.146	179.906		156.792	203.873	138.921	188.793		171.83	181.138	163.443	204.59
ENSMUSG00000015721	0	0	0.0236896	0		0	0	0.0488199	0		0	0.0524382	0.023652	0
ENSMUSG00000015733	171.701	201.694	186.908	189.265		180.233	199.215	168.171	208.683		157.044	169.28	172.445	188.725
ENSMUSG00000015745	15.9879	13.5689	33.3431	26.9172		24.999	24.1015	33.3647	25.2118		39.2261	23.1903	34.1936	31.0612
ENSMUSG00000015747	21.0201	19.5568	18.3076	15.8783		25.4036	18.2467	17.6025	16.2742		22.6534	12.9527	16.8773	13.1385
ENSMUSG00000015748	60.6427	42.0996	58.7971	46.5634		62.3813	63.0398	70.4278	58.215		60.6421	57.205	61.7718	53.8916
ENSMUSG00000015749	216.702	190.029	180.348	154.581		170.535	263.833	162.676	189.852		168.602	168.208	203.716	218.508
ENSMUSG00000015750	58.9802	56.7149	59.5193	56.043		50.5554	53.9592	56.4467	52.6487		57.6022	46.3042	61.7535	60.7804
ENSMUSG00000015755	205.982	239.907	252.381	285.784		243.482	254.6	205.076	273.62		226.907	246.633	231.541	289.311
ENSMUSG00000015757	78.5592	66.5408	85.0327	75.2028		91.5072	68.7873	87.9029	80.3093		85.1832	69.4656	81.058	69.9951
ENSMUSG00000015759	103.933	124.546	110.717	104.061		103.385	121.828	83.1912	107.596		98.7295	103.374	99.6728	115.781
ENSMUSG00000015766	240.579	344.082	173.566	233.37		210.43	303.543	230.184	247.276		230.114	319.325	205.744	263.727
ENSMUSG00000015776	65.3741	57.6507	62.6896	57.3443		62.3612	74.4266	56.7726	55.3234		62.0048	58.0267	56.9153	58.9245
ENSMUSG00000015787	0	0	0.0251734	0		0	0	0.077819	0		0	0	0.0752992	0
ENSMUSG00000015790	27.7398	23.0871	28.0453	24.0964		27.3762	20.3649	26.3488	22.951		24.2089	17.5668	24.27	20.6466
ENSMUSG00000015804	20.8457	24.1636	25.1725	22.8271		25.9102	29.2782	24.5416	20.1395		30.6437	24.8673	25.0628	22.1424
ENSMUSG00000015806	26.1692	29.0108	40.7103	27.0369		27.1112	30.4522	37.8205	24.6182		28.8545	23.9784	30.8758	23.5164
ENSMUSG00000015812	0.264614	0.114852	0.0901337	0.248294		0.176087	0.232831	0.280738	0.495557		0.474915	0.362021	0.218119	0.681758
ENSMUSG00000015829	2.46082	10.7798	10.2446	38.7549		18.0363	5.89113	13.8158	35.1173		16.4782	21.7223	9.38132	5.47591
ENSMUSG00000015837	409.331	365.018	410.481	413.564		389.166	322.241	466.984	409.33		449.464	340.867	394.241	325.105
ENSMUSG00000015839	189.12	169.523	187.556	154.505		189.127	151.81	187.761	148.632		182.165	152.177	186.692	145.357
ENSMUSG00000015843	0	0	0.127419	0		0	0	0.415811	0		0	0	0.228674	0
ENSMUSG00000015846	92.5687	83.6759	88.2251	82.3255		109.041	82.5046	104.782	70.9536		114.209	83.3881	96.5677	83.3532
ENSMUSG00000015850	30.1203	29.8862	24.0165	13.7907		28.0869	18.7304	29.772	15.706		25.2087	14.9545	20.5767	10.6005
ENSMUSG00000015869	58.3831	47.7299	56.6251	59.6697		49.3188	68.1542	48.9919	52.7978		52.0156	60.1531	56.167	67.0338
ENSMUSG00000015879	0.0942226	0.0460072	0.233151	0.0785389		0.0913346	0.0479585	0.262959	0.101326		0.0898933	0.229168	0.301518	0.0977369
ENSMUSG00000015880	51.9474	34.86	38.5376	31.0104		32.4145	69.1058	39.1058	47.8414		31.5578	36.2768	40.5179	55.0101
ENSMUSG00000015882	29.2362	25.9592	31.2708	29.5768		28.1541	29.8305	22.2937	29.8878		24.0279	28.6493	29.7312	29.9673
ENSMUSG00000015889	120.372	111.506	110.994	95.3272		113.486	111.445	95.457	104.048		117.714	95.7369	106.732	102.572
ENSMUSG00000015890	0	0	0.0729583	0		0	0	0.0751762	0		0.0235224	0	0.145484	0
ENSMUSG00000015932	330.29	426.187	417.827	361.307		297.694	400.532	349.3	399.286		307.833	328.816	403.529	413.814
ENSMUSG00000015937	70.9777	60.3296	65.8982	63.078		55.1853	86.6909	62.2399	63.9327		58.8276	67.9865	71.2708	85.6918
ENSMUSG00000015942	11.3662	12.3305	11.0476	14.6676		13.3486	14.3576	12.4069	15.2084		14.4459	16.5507	13.8386	16.6654
ENSMUSG00000015943	1.55085	1.84604	2.80127	1.52486		1.6788	2.09756	2.44189	1.21136		1.8824	1.27871	3.06182	2.26652
ENSMUSG00000015944	35.3606	40.4482	41.8357	48.4438		54.6382	39.9715	50.4839	36.8357		52.6445	52.7692	37.1733	38.6849
ENSMUSG00000015947	0.024584	0.0237863	0	0.136668		0.0708317	0.0499511	0.0249065	0.0265776		0.0233795	0.213723	0.0241001	0.0252656
ENSMUSG00000015950	0.195839	0.142113	0.390786	0.27218		0.517727	0.124349	0.272812	0.0843948		0.605297	0.548282	0.309328	0.285545
ENSMUSG00000015957	0.359923	0.403672	0.437862	1.0975		0.863735	1.53294	0.590977	1.00404		1.57912	1.95736	2.91574	0.833697
ENSMUSG00000015961	88.9618	92.3643	103.568	104.662		88.7981	124.842	101.455	121.204		80.7763	98.5552	116.017	126.899
ENSMUSG00000015962	0.0620417	0.0900426	0.0915018	0.137962		0.178755	0.0630299	0	0.0670728		0.0885028	0	0.0912307	0.0637618
ENSMUSG00000015966	0	0	0.0756192	0.0604295		0	0.0499748	0	0.189118		0.120146	0.194806	0.0756584	0.129838
ENSMUSG00000015968	0.0272472	0	0.100001	0		0	0.0239816	0.23824	0		0.0224491	0.0522381	0.163515	0
ENSMUSG00000015970	0.0240785	0.090814	0.115357	0.0260894		0.251535	0.0963494	0.118983	0.0260311		0.200839	0.38608	0.0920125	0.0241155
ENSMUSG00000015971	34.7913	31.1221	41.3993	34.6109		29.6654	31.4625	29.9195	29.2785		29.5419	30.3717	30.8102	29.1385
ENSMUSG00000015980	4.08315	4.66165	5.29119	4.29523		4.59161	3.5	3.99957	4.04687		4.8376	3.71553	5.06209	4.4576
ENSMUSG00000015981	0	0.0245933	0.124959	0		0.0244116	0.0774685	0.0772544	0		0.072518	0	0.0996707	0
ENSMUSG00000015994	86.7873	86.6258	102.922	84.9419		120.305	86.884	96.784	84.8956		104.4	74.9286	91.3934	77.8489
ENSMUSG00000016018	96.3408	89.958	103.058	78.8595		90.7293	92.2338	95.3789	88.7161		84.7622	84.244	90.0173	80.7519
ENSMUSG00000016024	3.08535	3.70398	10.6653	14.2944		1.85524	0.275355	1.14613	1.7139		1.66394	0.838946	2.21526	1.21263
ENSMUSG00000016028	0.303159	0.325607	2.52419	0.129642		0.13515	0.0947658	2.85259	0.025211		0.407202	0.228076	2.45423	0.0239666
ENSMUSG00000016087	0.916571	0.77014	2.23869	1.71635		1.5521	1.59279	1.41733	2.1904		1.56165	2.15124	2.05715	3.34652
ENSMUSG00000016128	21.2859	22.8149	22.6285	28.8737		18.3375	33.0578	16.3726	27.664		16.2926	28.8257	23.8262	31.1949
ENSMUSG00000016150	0	0	0.227944	0		0	0	0.397539	0		0	0	0.274889	0
ENSMUSG00000016179	0.049378	0.245677	0.150178	0.205386		0.467296	0.157047	0.286652	0.310655		0.78525	0.321956	0.411454	0.0792972
ENSMUSG00000016181	28.2113	24.9254	31.8793	31.1854		30.3565	31.0482	36.3456	32.9395		28.6583	30.0319	29.5246	27.0868
ENSMUSG00000016194	6.7198	2.41211	4.75099	6.71445		1.76276	1.12879	5.95318	9.56236		1.64475	2.37559	2.39362	0.508813
ENSMUSG00000016200	0.0696582	0.157966	3.19017	0.263698		0.024378	0	2.436	0.102349		0	0.0775778	2.68667	0.167043
ENSMUSG00000016206	2.90792	3.06935	1.97542	3.08621		8.53069	3.08854	5.49043	3.57244		7.61757	3.76333	2.25464	1.41277
ENSMUSG00000016239	0	0	0.218207	0		0	0	0.320683	0		0	0	0.266601	0
ENSMUSG00000016252	14.1735	26.0597	30.5862	23.2827		25.3512	27.2414	30.298	24.042		30.8271	22.0892	28.5433	22.8033
ENSMUSG00000016253	45.7272	32.6564	43.6004	32.983		41.0834	48.8293	40.0967	36.0626		43.0749	43.4198	47.4602	46.6503
ENSMUSG00000016255	0	0	0.0521862	0.0295063		0	0	0	0		0	0	0	0
ENSMUSG00000016256	135.911	135.209	104.998	105.394		125.377	123.82	128.458	109.878		158.581	115.847	109.454	110.592
ENSMUSG00000016257	76.8617	72.0867	75.9918	64.0168		59.5227	88.5107	60.0638	68.5516		65.4966	73.057	75.5205	89.2536
ENSMUSG00000016262	95.9147	165.382	121.806	217.323		32.7359	112.394	38.9575	207.682		50.3638	120.496	65.6403	138.89
ENSMUSG00000016283	0	0	0.0264761	0		0	0	0.0264587	0		0	0	0	0
ENSMUSG00000016308	37.4135	38.3136	43.8314	37.6523		39.7857	35.3456	38.5292	36.7297		36.9463	31.1098	39.4262	37.0625
ENSMUSG00000016319	326.942	278.633	373.473	245.712		233.755	335.991	311.452	251.055		242.503	268.06	407.439	363.725
ENSMUSG00000016327	0	0	0	0.0528952		0	0	0	0		0	0	0	0
ENSMUSG00000016344	32.5011	26.2516	30.6758	26.078		30.341	27.9661	33.2957	20.7702		35.6742	23.5932	32.6141	29.8597
ENSMUSG00000016346	0.0464153	0	0.684526	0		0	0	0.61732	0.0250894		0.0232547	0.0531457	0.605767	0
ENSMUSG00000016349	0.276282	0.0972067	0.172868	0.111703		0.0482442	0.1531	0.101785	0.0543067		0.167202	0.218353	0.517067	0.025813
ENSMUSG00000016356	2.89843	1.14845	1.0392	1.45962		6.53349	2.27434	4.32551	2.51196		7.36978	4.27126	0.748261	0.80507
ENSMUSG00000016382	379.512	472.239	373.515	430.649		242.446	370.812	247.261	431.389		265.433	354.708	317.139	434.62
ENSMUSG00000016386	0	0	0.326933	0		0	0	0.168454	0		0	0	0.313671	0
ENSMUSG00000016409	29.6113	31.0493	30.5735	33.1494		38.2371	35.1187	30.1824	34.5316		31.9919	31.6158	30.2075	29.7147
ENSMUSG00000016427	62.1779	71.8183	82.5304	56.4854		58.8092	62.6661	78.6622	56.0408		68.0674	52.1789	81.3162	65.9812
ENSMUSG00000016458	0	0	0.146066	0		0.0254497	0	0.428666	0		0	0	0.218448	0
ENSMUSG00000016477	35.534	28.4839	36.7258	31.8171		32.7335	43.5396	32.1809	34.3428		34.2236	37.1143	33.6832	40.3672
ENSMUSG00000016481	35.557	33.1858	37.7308	32.4058		44.0196	38.2114	38.6818	35.5377		40.8619	33.7534	34.4556	32.3921
ENSMUSG00000016487	180.749	237.957	238.903	310.66		210.681	318.99	213.411	329.169		241.397	321.955	221.745	324.943
ENSMUSG00000016493	3.63188	1.05212	1.69264	2.99018		5.41179	1.93253	3.90527	4.23567		3.78228	3.33683	4.02059	2.29936
ENSMUSG00000016494	187.106	246.955	146.634	198.219		180.777	235.211	160.715	191.25		150.419	246.712	117.971	133.685
ENSMUSG00000016495	25.2451	21.6338	28.0639	23.4661		33.0643	25.0066	27.2167	26.2949		27.8037	19.3966	28.2407	24.3545
ENSMUSG00000016496	0.431735	0.649798	0.235832	0.240013		0.967494	0.925961	0.6561	0.311165		0.684304	0.729815	0.188106	0.394407
ENSMUSG00000016503	23.0665	22.0249	22.7484	17.6038		22.4296	26.0912	22.077	16.3958		23.8399	18.5236	23.8626	24.3393
ENSMUSG00000016510	27.9853	24.6798	26.1361	22.8739		31.9447	27.5641	29.2132	20.7443		31.344	22.0377	25.2184	24.543
ENSMUSG00000016520	15.9662	15.494	17.374	10.4036		12.4446	12.6346	9.11984	10.5256		14.846	13.0466	12.8191	10.8338
ENSMUSG00000016524	0.0592349	0.144963	0.0558492	0.191672		0.113779	0	0	0.092112		0	0.28967	0.0844638	0.0583765
ENSMUSG00000016526	6.58257	12.5264	11.6617	24.2421		3.27817	22.4949	6.88923	19.8048		3.98132	21.7741	11.2702	50.4864
ENSMUSG00000016528	101.293	106.309	92.8943	107.427		70.469	103.071	81.6414	102.177		79.3604	99.7251	99.1194	120.521
ENSMUSG00000016529	0.0268807	0	0.02643	0		0	0	0.0544669	0		0	0	0.0263517	0
ENSMUSG00000016534	440.66	464.789	471.245	409.576		658.783	340.352	592.963	426.668		638.511	355.644	380.944	288.458
ENSMUSG00000016541	179.008	180.797	213.215	163.516		195.25	150.078	208.816	176.929		182.258	118.032	197.684	158.876
ENSMUSG00000016552	1.52252	1.52147	5.39133	2.28457		11.5414	1.88439	12.8621	2.58924		10.5586	2.46786	6.42903	1.64095
ENSMUSG00000016554	198.942	177.213	199.217	158.32		166.739	202.72	200.456	164.312		185.616	172.268	218.182	185.182
ENSMUSG00000016559	785.08	793.611	984.281	1034.68		917.926	896.657	898.913	1119.97		850.592	887.358	1054.07	1044.35
ENSMUSG00000016619	84.8835	68.6604	76.4281	66.9163		74.6673	94.8033	82.4006	77.7431		83.2772	75.212	71.0506	73.8255
ENSMUSG00000016624	5.58146	2.17682	5.12712	4.5599		5.76197	5.23266	5.78888	4.41488		7.24575	5.86567	6.0067	5.56926
ENSMUSG00000016626	0	0	0.549139	0		0	0	0.611493	0		0	0	0.615373	0
ENSMUSG00000016637	16.9935	13.3586	19.6722	15.3745		19.0284	12.5483	19.7863	13.4725		19.7018	11.4169	18.1697	13.304
ENSMUSG00000016664	108.767	133.373	108.47	156.194		97.4674	174.349	104.303	153.479		112.731	159.473	124.726	195.365
ENSMUSG00000016756	4.7845	2.90727	47.2928	4.62578		4.32867	7.37326	43.204	5.92212		3.82471	4.97326	40.0378	5.74856
ENSMUSG00000016757	52.2449	45.6393	37.4844	34.1271		42.3446	54.2696	42.2418	32.1487		45.6505	42.3343	40.8144	45.5355
ENSMUSG00000016758	0.1161	0.0561666	0.432386	0.0809203		0.0278757	0.265387	0.178979	0.039341		0.0276029	0	0.312992	0.149153
ENSMUSG00000016763	0	0	0.0234841	0		0.0233372	0	0.0260135	0.0277586		0	0	0.117443	0
ENSMUSG00000016831	69.1975	62.7738	73.3383	55.6399		72.2469	54.5147	66.6421	57.7273		66.8288	51.6731	64.3514	47.8407
ENSMUSG00000016833	22.0965	24.2012	35.5672	25.4965		35.8427	31.7884	32.1973	28.5348		30.7552	19.7688	34.0016	31.3989
ENSMUSG00000016918	1.88507	6.02618	9.02631	2.37648		1.32739	3.73413	7.93991	2.9751		1.56468	3.00404	7.58906	3.1595
ENSMUSG00000016921	254.391	171.993	276.587	266.867		321.243	301.229	291.124	320.528		300.423	343.143	318.707	317.54
ENSMUSG00000016933	127.347	112.011	147.044	149.133		163.458	132.087	152.726	140.231		155.9	147.983	140.944	143.486
ENSMUSG00000016940	12.067	11.553	15.8545	15.7858		16.3644	14.2324	17.2247	15.5512		15.2966	11.6731	16.3842	17.115
ENSMUSG00000016942	2.63814	0.713671	1.36168	0.230098		4.40507	0.319832	2.25795	0.482367		4.056	0.855967	1.79857	0.295083
ENSMUSG00000016946	47.1857	44.0209	51.5864	45.1452		60.7253	50.7714	69.7794	48.1719		54.9956	45.9504	58.1927	54.237
ENSMUSG00000016982	0	0	0	0		0	0	0.0256529	0		0	0	0.193555	0
ENSMUSG00000016984	20.3167	16.1587	20.7011	17.9337		21.5228	29.3895	22.1258	21.3984		21.4254	21.6645	19.4037	20.8555
ENSMUSG00000016995	0.243772	0.120921	0.755485	0.81879		1.76462	0.226354	3.55746	0.682185		1.71838	0.873909	1.13245	0.611179
ENSMUSG00000017002	17.4805	7.11739	28.1132	11.9609		29.4772	4.97179	38.6042	9.0137		25.1475	11.3394	12.1677	1.73748
ENSMUSG00000017007	0	0.0238996	0.0536079	0		0.068019	0	0.0956702	0.0255222		0.0224512	0.0781518	0.0488762	0.0242624
ENSMUSG00000017009	227.973	262.184	252.494	220.344		280.277	192.556	345.354	197.435		261.017	227.712	350.115	164.237
ENSMUSG00000017057	117.402	76.4936	172.256	125.155		196.111	70.9018	204.474	130.289		121.991	78.027	156.695	63.5532
ENSMUSG00000017119	188.708	198.903	197.989	180.441		228.524	156.488	186.16	169.505		229.288	174.651	163.249	128.433
ENSMUSG00000017132	11.6673	9.75557	14.2481	13.0409		14.5001	12.2423	11.7917	12.6739		13.9117	13.9156	13.0648	14.8666
ENSMUSG00000017144	23.0125	33.6229	30.6407	67.2515		46.78	57.9388	43.1413	72.1276		55.7777	99.6298	34.1418	67.3895
ENSMUSG00000017146	38.2207	30.8263	38.8459	27.9645		41.3948	67.1668	36.7	44.4758		38.3441	40.2201	41.4629	53.7779
ENSMUSG00000017165	0.123959	0.0799581	0.040627	0.137824		0.198418	0	0.20931	0.178682		0.550137	0.0898044	0	0.0849307
ENSMUSG00000017167	2.09235	2.66624	1.26692	1.27049		1.79748	2.70671	1.25311	1.24426		3.27435	3.73664	1.4791	1.54218
ENSMUSG00000017176	59.5292	52.7207	51.0675	53.2467		55.785	65.7901	56.2612	59.9883		59.1804	52.3588	60.2604	65.5336
ENSMUSG00000017188	21.014	19.0739	19.3841	17.3178		28.2149	28.3448	23.9247	20.2258		26.927	21.7439	21.9332	18.8932
ENSMUSG00000017195	0	0	0.183298	0.0299304		0.114357	0.0806456	0.062957	0.0291025		0.0590971	0.109068	0.0778186	0
ENSMUSG00000017204	0	0	0.0481319	0		0	0	0.123987	0		0.0232772	0	0.191956	0
ENSMUSG00000017210	57.0046	45.4596	55.5683	47.9943		56.3611	56.8434	62.3301	48.8274		63.3965	50.5827	66.1702	56.6145
ENSMUSG00000017221	149.763	112.362	128.168	114.729		98.2038	143.814	138.136	114.862		127.484	113.898	156.648	156.073
ENSMUSG00000017264	72.2403	58.4524	63.3031	64.0475		63.6402	77.1588	78.9245	69.7648		66.8232	66.4214	79.4191	80.2126
ENSMUSG00000017286	72.5082	82.7697	100.182	67.6319		105.865	69.5182	91.8581	79.8638		80.2165	53.5009	74.8726	59.7288
ENSMUSG00000017288	45.7107	54.2776	48.4437	54.859		50.0701	42.9366	42.8672	50.4665		50.0907	45.2215	45.7646	50.4608
ENSMUSG00000017291	124.976	131.784	148.152	163.132		168.205	156.094	149.881	170.287		157.039	161.892	133.748	142.346
ENSMUSG00000017299	31.2173	28.0344	33.3974	36.2946		33.9655	38.8046	36.7564	36.5822		36.1662	35.6759	35.1546	39.0243
ENSMUSG00000017300	0.278368	0.0934233	0.23515	0.0808014		0.0309103	0.130789	0.195659	0.0697777		0.0306079	0.127909	0.205814	0.0977752
ENSMUSG00000017307	3.45492	2.58224	3.07102	3.42839		3.73845	3.68634	4.0547	3.50997		3.56981	3.37742	3.66008	2.94614
ENSMUSG00000017309	0	0	0	0		0	0	0.0304922	0		0	0	0.0486269	0
ENSMUSG00000017310	0	0.0302694	0	0		0.0300457	0	0	0.0676428		0.0595035	0	0	0
ENSMUSG00000017314	0	0	0.934145	0		0	0	0.820481	0		0.0325938	0	0.770567	0.0246692
ENSMUSG00000017344	7.29114	0.436865	0.883475	0.0326396		0.211273	0	0.174856	0.0987529		0.199845	0	0.330015	0.0301701
ENSMUSG00000017376	34.718	23.011	33.7867	28.3088		29.7419	27.0401	31.2248	26.6725		27.8352	30.9042	28.6009	29.3681
ENSMUSG00000017386	20.2139	30.0543	25.6753	37.2019		21.6153	41.0712	27.6607	27.8278		28.8042	45.1626	25.3103	50.5485
ENSMUSG00000017390	0.168032	0.102607	5.2035	0.299549		0.2531	0.537426	3.77662	0.411295		0.369759	0.101639	4.07992	0.303401
ENSMUSG00000017400	0.117912	0.0234758	2.17092	0.107907		0.0466046	0.10556	2.36442	0.104922		0.0461486	0.105467	2.41709	0.106975
ENSMUSG00000017404	468.381	603.907	675.833	610.762		517.343	683.5	658.712	567.736		596.62	576.538	734.432	723.605
ENSMUSG00000017405	7.02525	5.00479	7.6175	8.69578		9.40537	8.85692	8.63592	8.56214		9.11594	10.3888	10.438	11.7689
ENSMUSG00000017412	0.510845	0.786339	1.3242	1.08433		1.13734	0.754884	1.1292	0.953923		0.949553	0.328034	0.682896	0.357961
ENSMUSG00000017417	9.51351	24.9641	10.7447	11.1896		6.99796	9.99028	5.68466	9.82303		13.5248	15.8589	5.49645	4.58315
ENSMUSG00000017418	46.405	48.8786	48.8662	46.9741		45.4383	39.8302	39.484	41.5597		41.62	52.4125	43.6383	39.4511
ENSMUSG00000017421	263.438	204.051	259.712	222.886		244.381	252.879	249.007	243.909		211.657	199.006	250.954	267.767
ENSMUSG00000017428	252.816	202.489	245.719	199.487		202.707	246.27	184.076	214.572		205.085	183.353	227.271	213.906
ENSMUSG00000017446	2.97231	3.90098	3.399	6.42144		5.13375	4.75843	5.55505	5.31587		5.63128	4.15987	3.71565	4.42014
ENSMUSG00000017453	0.0757118	0	6.10795	0.0280601		1.52586	0.0997223	5.98789	0.13642		1.08007	0.0274253	5.60761	0.0617902
ENSMUSG00000017466	1128.48	1811.74	1482.44	1812.47		1519.78	1320.54	1378.93	1361.66		1591.2	1245.49	1157.26	1537.41
ENSMUSG00000017485	150.834	147.454	182.673	176.083		177.871	150.881	183.778	188.347		157.95	139.887	170.872	159.008
ENSMUSG00000017491	0.218069	0.330534	0.214601	0.460647		0.191308	0.545207	0.270026	0.343126		0.139546	0.606907	0.0479459	0.326189
ENSMUSG00000017493	312.095	471.588	240.917	184.04		18.5	68.3056	14.6083	108.857		14.5594	139.789	83.7792	23.0133
ENSMUSG00000017499	28.9833	20.1231	16.8739	14.8165		17.1488	43.5633	16.8923	20.9565		19.8033	25.9187	20.0376	27.4151
ENSMUSG00000017548	97.0172	89.4124	112.573	95.2362		93.4473	132.568	86.2254	108.982		91.9981	110.94	106.061	124.428
ENSMUSG00000017550	19.8309	13.9865	22.6196	17.6215		26.7007	34.3899	26.1978	26.6213		23.9023	19.3473	29.6502	31.0292
ENSMUSG00000017561	32.055	29.111	33.5838	29.5003		31.4276	44.1651	28.1813	33.7629		29.9388	36.7727	30.8661	36.1821
ENSMUSG00000017607	6.38035	2.75861	3.54343	1.53466		3.05425	1.5374	1.74674	1.05286		2.77068	2.26876	2.82442	0.705581
ENSMUSG00000017615	104.999	100.252	84.856	88.7903		81.9367	107.861	74.8127	93.6123		85.0056	87.0112	83.8938	96.8855
ENSMUSG00000017631	120.085	93.4857	144.475	125.718		156.603	130.34	198.376	127.622		196.097	114.899	142.948	136.593
ENSMUSG00000017639	0.168221	0.0225281	3.77737	0.103551		1.27461	0.118272	4.3168	0.226545		1.30642	0.126511	3.9716	0.0957165
ENSMUSG00000017652	0.0243012	0	0.275133	0		0	0	0.224134	0.0788158		0.0231106	0	0.0717486	0.024975
ENSMUSG00000017664	27.4759	24.243	25.9714	21.0622		23.802	24.3652	29.5766	18.0992		29.1766	25.1433	27.8061	24.6507
ENSMUSG00000017667	39.686	26.6163	33.1595	28.0068		38.4265	27.3579	34.3555	27.7587		36.6608	29.4906	31.8788	24.672
ENSMUSG00000017670	65.1503	57.4098	52.1213	55.4694		64.0578	73.6349	62.4525	51.1021		73.3679	69.2596	58.4697	68.2785
ENSMUSG00000017677	83.6799	73.7172	106.085	145.027		147.862	103.462	145.878	168.112		135.037	126.005	119.227	123.718
ENSMUSG00000017679	64.0402	46.4879	60.699	46.242		64.0332	43.0493	53.1027	42.7714		62.1981	45.2525	51.4033	41.4432
ENSMUSG00000017686	62.4646	62.3695	66.2732	55.3763		67.6074	70.84	55.1007	60.0533		67.5408	65.6645	61.1869	59.9256
ENSMUSG00000017692	0.574578	0.393786	1.08281	1.14459		3.14242	1.70255	3.88046	1.8894		2.14615	1.48995	2.07433	0.86116
ENSMUSG00000017697	3.66198	2.54508	4.61482	2.78128		2.55104	4.7683	4.25871	3.81954		3.22684	3.27886	4.80339	3.86952
ENSMUSG00000017707	368.069	472.737	454.188	557.987		304.996	338.028	282.621	427.464		311.505	389.295	345.927	386.609
ENSMUSG00000017713	0.484077	0.170602	0.810545	0.403516		0.578915	0.208236	0.691574	0.221594		0.545271	0.320703	0.440173	0.465887
ENSMUSG00000017715	59.6767	52.0786	63.0508	78.5622		41.3719	75.9581	58.123	69.7398		47.983	73.1006	69.8448	87.4883
ENSMUSG00000017716	66.561	52.2528	59.7691	52.7077		54.3374	109.083	57.1422	71.0595		47.1342	52.7158	70.6027	96.7509
ENSMUSG00000017718	3.99457	3.27876	2.67111	4.07844		3.24901	5.15948	2.50352	3.559		3.75828	5.98069	3.12935	4.14452
ENSMUSG00000017720	0	0	0.0858239	0		0.0279437	0.0295592	0.0294776	0.0943658		0.110681	0.0316184	0	0.0897076
ENSMUSG00000017721	114.524	117.223	99.5318	84.4326		104.008	111.941	107.062	87.7007		119.749	81.7182	109.515	102.873
ENSMUSG00000017723	0.0439481	0	1.06721	0		0	0	1.50788	0		0	0	1.42125	0
ENSMUSG00000017724	55.7127	43.4561	53.7488	64.191		27.0047	80.0889	56.649	68.831		37.5715	65.6333	74.8863	111.548
ENSMUSG00000017733	0	0	0	0		0	0	0	0		0	0	0.0302654	0
ENSMUSG00000017734	4.72876	6.00113	3.59893	3.00259		2.31434	4.53437	2.60062	2.91195		2.71597	4.03136	2.97163	4.98639
ENSMUSG00000017737	2.66154	2.31516	2.8279	7.86641		20.4818	9.45641	29.5783	8.32706		20.165	11.7701	6.93698	7.31665
ENSMUSG00000017740	1.70037	1.65425	2.03868	1.99551		4.01221	2.10424	2.84503	2.21449		4.76618	3.04769	2.27934	1.83814
ENSMUSG00000017747	9.36071	9.61883	8.38264	8.90594		10.3129	8.40334	10.4141	6.69661		11.2602	7.95461	8.60324	7.28152
ENSMUSG00000017754	2.74734	2.13881	7.45958	3.36913		7.35683	3.38555	11.281	3.87379		7.31339	3.94656	10.3496	2.46489
ENSMUSG00000017756	27.7428	23.2481	34.3448	27.5097		34.1109	30.337	35.4182	24.2304		40.8777	27.8743	35.6034	32.5153
ENSMUSG00000017760	279.182	234.2	242.438	206.57		367.585	215.855	315.833	191.502		441.896	234.014	206.882	158.679
ENSMUSG00000017764	11.5144	10.3326	14.9431	10.1519		10.0984	12.2437	14.6189	8.83426		12.9468	11.7029	14.805	11.1226
ENSMUSG00000017765	66.2795	64.6807	60.0652	72.9332		55.0998	83.5839	63.5885	70.199		68.0188	91.8216	69.8664	89.1723
ENSMUSG00000017767	1.96985	1.43918	3.04359	1.7879		1.62159	1.91955	2.48445	1.08653		1.87335	1.52903	2.04931	2.14842
ENSMUSG00000017774	208.078	249.358	201.286	216.422		169.121	274.955	190.802	228.017		200.039	232.091	233.838	296.535
ENSMUSG00000017776	143.946	171.395	189.762	192.904		169.065	190.404	160.397	193.33		164.977	172.831	163.466	186.614
ENSMUSG00000017778	23.5365	26.1953	40.281	24.1774		26.0143	35.2062	39.4157	26.9892		33.7351	27.0064	43.074	35.1959
ENSMUSG00000017781	198.09	204.12	199.301	189.674		176.037	226.11	187.144	209.909		187.619	192.595	214.151	222.4
ENSMUSG00000017801	36.8587	48.0348	34.747	39.8614		37.5353	50.2691	33.3981	36.9944		40.0754	48.0146	26.9946	35.1759
ENSMUSG00000017802	47.0441	43.0864	36.9581	36.2495		42.2457	40.1626	42.4046	40.9212		45.2032	34.2146	31.3993	28.065
ENSMUSG00000017817	0.0951951	0.0230259	0.421199	0.0793816		0.0228558	0.145068	0.313446	0.102915		0.113164	0.103449	0.279967	0.0733757
ENSMUSG00000017830	1.17356	0.664555	1.08841	1.13406		1.64508	1.11811	1.74724	0.93082		1.94018	1.39049	1.34821	1.28016
ENSMUSG00000017831	94.3547	110.032	110.888	124.373		91.0712	99.7626	91.9249	132.273		93.411	111.859	101.759	114.938
ENSMUSG00000017832	0.199325	0.257144	0.347173	0.357054		0.091345	0.25767	0.134627	0.21549		0.211081	0.216607	0.195402	0.588352
ENSMUSG00000017837	16.0595	17.8912	16.3311	15.891		17.485	18.8172	17.9976	14.0552		21.0169	15.6191	17.6241	17.256
ENSMUSG00000017843	122.866	115.791	132.513	108.482		129.385	121.515	130.491	110.93		130.177	107.77	135.142	112.551
ENSMUSG00000017858	38.861	37.3435	50.9628	34.0077		49.3943	30.9102	40.9952	33.8516		47.8518	30.2328	41.4478	30.8666
ENSMUSG00000017861	18.6378	13.3079	81.6464	13.1544		12.1918	35.749	81.0567	17.7426		13.4626	20.1387	90.7672	38.1809
ENSMUSG00000017868	0	0	0.457194	0		0	0	0.521276	0		0.0466016	0.0266253	0.386905	0.0755413
ENSMUSG00000017897	0.0247034	0	0.048586	0		0	0.0250969	0.0292586	0		0	0	0	0
ENSMUSG00000017922	0.030266	0	0.651376	0.078522		0.209863	0	0.035775	0.0763498		0.332607	0.0328846	0.825343	0.132936
ENSMUSG00000017929	105.188	84.5365	85.6301	75.4965		109.271	93.3809	169.338	71.2152		169.409	96.5029	96.2223	77.6701
ENSMUSG00000017943	0.619986	0.292363	1.27887	0.83319		1.75411	0.684517	2.66612	0.800645		1.47273	0.748258	1.97785	0.853669
ENSMUSG00000017950	0	0	0.541577	0		0	0	0.62536	0		0.0225772	0	0.535289	0
ENSMUSG00000017969	40.9102	53.2492	28.0143	25.6023		10.7041	34.709	11.2619	19.5821		16.3731	35.5715	23.4275	30.2773
ENSMUSG00000017978	0	0	0.142849	0		0	0	0.0743722	0		0	0	0.0941231	0
ENSMUSG00000017999	76.4582	55.9621	74.4639	61.1734		60.1518	86.2542	75.2933	67.1438		66.3419	75.9153	84.3172	86.5506
ENSMUSG00000018001	124.201	135.378	110.36	119.033		75.276	104.894	91.0886	110.822		85.1939	131.965	123.288	107.067
ENSMUSG00000018008	1.18284	0.645048	0.960355	0.571699		0.404885	1.01734	0.515532	0.396041		0.441214	2.11416	1.01034	0.276172
ENSMUSG00000018012	2.23549	0.46128	2.47931	1.13789		2.21381	2.49518	2.65191	1.17178		2.375	2.004	2.13766	1.71695
ENSMUSG00000018040	89.4375	72.0885	81.3696	65.9204		74.1234	81.7038	78.7033	66.6852		79.6862	69.1924	91.108	79.763
ENSMUSG00000018042	390.045	406.581	445.264	386.412		412.991	400.05	445.202	389.343		453.09	310.567	483.048	421.188
ENSMUSG00000018068	53.7732	44.5208	51.756	40.1906		63.9766	62.2597	56.8105	50.7618		62.2119	59.6333	50.2366	49.0688
ENSMUSG00000018076	148.722	205.526	173.874	185.987		173.04	180.453	164.502	179.262		184.299	240.244	188.751	194.15
ENSMUSG00000018102	2.95057	4.02879	11.4417	9.16725		2.96616	3.0536	4.13471	5.45552		3.25183	7.73128	7.32585	5.61132
ENSMUSG00000018126	0	0	0.049349	0		0.027034	0	0	0		0	0	0.0492027	0
ENSMUSG00000018143	13.5555	14.3449	12.369	13.7155		10.0243	15.0032	11.2642	11.9842		13.4981	18.8626	14.2101	15.6255
ENSMUSG00000018160	110.52	97.0697	107.271	110.65		118.463	111.449	112.572	124.843		117.477	118.767	103.621	115.283
ENSMUSG00000018166	0.7025	0.453137	3.77594	1.0935		2.9686	0.66611	5.55139	1.16452		3.02863	0.941534	3.03016	0.52945
ENSMUSG00000018167	24.9373	26.0567	26.2671	31.4659		26.4104	29.673	28.928	25.7913		30.0125	32.0195	24.9955	28.8437
ENSMUSG00000018168	0	0	0.108917	0		0	0.0243528	0.132066	0		0	0	0.0939963	0.0492711
ENSMUSG00000018169	0	0	0.607951	0		0.0244408	0	0.464085	0		0	0	0.527804	0.0523082
ENSMUSG00000018171	103.083	91.8266	102.473	110.027		90.9545	86.8727	80.0105	111.846		81.5423	104.083	86.1271	86.0772
ENSMUSG00000018189	34.6466	31.5292	48.1187	29.328		31.5335	54.0162	36.8004	34.0776		27.2473	36.0588	45.7561	39.4265
ENSMUSG00000018196	28.8076	23.823	31.9123	28.7454		37.7223	25.7191	35.1573	30.5994		33.7822	25.6696	29.871	21.1182
ENSMUSG00000018199	55.4201	72.2891	69.1867	77.4081		72.8887	72.5593	71.4798	87.2177		69.3761	67.5363	62.1756	76.8439
ENSMUSG00000018209	49.285	39.0209	48.7435	28.8412		44.9749	39.4212	47.1556	31.9522		46.7659	38.6832	43.8882	30.4245
ENSMUSG00000018217	71.5744	60.0722	72.485	79.1538		134.682	67.656	143.677	92.6074		119.504	49.8561	73.1214	54.4801
ENSMUSG00000018238	0.494345	0.650043	1.00761	0.445467		0.494119	0.469255	0.788686	0.304172		0.656766	0.46995	0.527609	0.528613
ENSMUSG00000018239	12.5191	12.0571	16.877	10.8684		12.9578	14.7084	12.9404	11.3887		12.3749	13.3501	14.6368	13.7539
ENSMUSG00000018263	0	0	0	0		0	0	0	0		0	0	0.0233973	0
ENSMUSG00000018286	140.374	117.743	154.666	121.221		117.763	140.499	146.715	131.58		132.256	101.381	165.642	148.131
ENSMUSG00000018287	82.968	74.0235	75.6766	61.9392		58.5243	79.3586	69.4852	66.8637		69.9498	66.8845	81.8729	73.5539
ENSMUSG00000018293	451.944	421.512	344.097	374.141		314.044	484.033	351.531	388.459		347.78	335.467	378.641	445.137
ENSMUSG00000018322	40.8735	40.9331	31.3025	33.76		43.0788	42.8446	43.5786	33.5453		45.5686	45.7558	34.5831	39.3849
ENSMUSG00000018326	302.998	288.576	310.555	261.82		321.92	298.994	304.246	277.927		315.861	250.392	289.787	262.943
ENSMUSG00000018334	22.5912	13.1592	19.8612	20.7868		41.8469	19.0777	42.5018	18.4568		36.2653	20.6621	25.1567	15.8936
ENSMUSG00000018339	0.156027	0.0843569	2.94038	0.0867393		0.374638	0.0557355	2.4765	0.196794		0.218004	0.197814	2.49835	0.0534511
ENSMUSG00000018340	192.082	211.601	245.077	241.657		252.557	184.603	262.888	214.555		236.126	152.424	201.075	172.292
ENSMUSG00000018341	0.565222	0.879767	0.845699	0.710411		0.731656	0.923754	0.896303	0.637627		0.654384	1.12163	1.03592	0.681918
ENSMUSG00000018347	12.3953	12.8841	12.9418	11.9771		15.1267	11.9606	12.6309	11.1401		14.7231	13.873	11.5364	10.7155
ENSMUSG00000018362	135.853	104.631	119.173	98.9773		87.0236	168.258	99.1794	127.973		85.6552	87.2845	124.097	141.172
ENSMUSG00000018363	82.2596	93.7826	72.8694	84.8726		82.9597	105.654	68.5039	95.7184		84.0518	92.9719	71.1107	87.0978
ENSMUSG00000018372	14.2518	10.2673	12.4513	13.7745		21.5084	15.3862	15.9614	15.5071		17.3357	19.2498	13.1359	11.6523
ENSMUSG00000018377	111.099	140.538	139.263	143.235		86.4238	106.764	77.1916	130.105		83.6003	110.574	117.678	117.93
ENSMUSG00000018378	32.0588	32.6701	30.0107	35.5001		23.1064	29.9213	29.4621	30.4611		23.6239	31.6446	33.081	38.5772
ENSMUSG00000018379	503.443	340.816	415.938	327.005		438.426	502.388	392.698	415.072		374.548	375.86	453.38	429.789
ENSMUSG00000018381	1.47844	2.12264	1.4558	1.35216		1.32829	1.18706	2.31924	1.03118		2.78934	2.61724	1.96363	1.61746
ENSMUSG00000018387	2.73515	1.93221	6.24494	5.05107		10.09	2.76847	8.02197	4.67794		7.79437	3.87678	6.27792	4.96357
ENSMUSG00000018395	70.6105	69.5448	63.7741	60.4785		101.674	59.4615	74.6022	63.853		99.5543	67.8398	57.8777	54.5153
ENSMUSG00000018398	110.028	125.373	101.667	125.781		181.935	146.789	187.804	143.937		175.985	122.647	123.276	137.695
ENSMUSG00000018401	77.1557	65.7179	62.3282	54.7299		77.7897	78.7853	64.5869	61.2415		77.7378	58.7691	63.3734	64.5694
ENSMUSG00000018405	14.9119	13.442	14.1687	9.42628		18.6394	12.2994	13.6934	11.3407		14.7628	9.03627	10.2155	6.9249
ENSMUSG00000018411	0.39383	0.614492	3.2078	0.317241		1.03603	0.494818	2.68674	0.350155		2.14962	0.472797	3.16106	0.280913
ENSMUSG00000018412	60.0642	65.2116	84.5723	86.8173		97.2354	74.4082	90.5765	79.3269		91.6621	83.2894	80.6788	84.004
ENSMUSG00000018415	51.0927	65.1375	52.0295	53.109		51.8317	62.0038	46.0571	50.1333		52.9229	60.7306	47.5263	50.2137
ENSMUSG00000018417	128.387	122.996	159.713	141.65		125.035	119.848	133.131	121.145		121.228	129.464	115.25	113.301
ENSMUSG00000018425	41.9686	45.3009	57.3227	51.6034		47.375	35.3267	51.4077	48.9328		46.4535	39.5616	52.9785	42.4835
ENSMUSG00000018427	3.16521	2.53686	8.96482	6.30314		17.2411	2.23174	15.8902	5.38822		12.9391	4.82576	7.57203	2.33049
ENSMUSG00000018428	59.5064	58.4	64.2289	55.7489		67.141	72.3013	81.1414	60.5913		72.2263	68.871	65.5516	64.0656
ENSMUSG00000018433	71.8569	64.7542	80.4741	62.5338		72.4941	69.6683	78.2636	66.797		67.4154	57.1841	80.5617	74.3864
ENSMUSG00000018442	41.0652	34.107	37.4639	34.7213		43.4625	42.9387	37.298	37.1491		47.5736	38.5313	39.9559	37.0393
ENSMUSG00000018446	217.701	172.58	214.228	154.626		165.254	205.616	185.242	180.689		182.293	168.057	196.09	196.016
ENSMUSG00000018449	12.665	8.23301	12.0272	11.8034		15.3041	12.2755	13.3433	13.5073		16.5151	12.7381	11.8183	9.70274
ENSMUSG00000018451	0.788067	0.254165	0.645711	0.438105		0.428889	0.640496	0.718566	0.880372		0.52462	0.628021	0.489285	0.809917
ENSMUSG00000018459	1.82448	0.411608	1.16106	0.418976		0.308669	0.048303	0.301748	0.0261808		0.0921224	0.0761486	0.643078	0.0427761
ENSMUSG00000018470	2.33853	2.27022	1.9149	3.01881		1.38655	5.17397	1.08428	3.51732		1.80388	4.68999	2.13069	4.73199
ENSMUSG00000018474	259.107	326.567	226.239	402.944		158.642	291.085	131.585	354.471		168.267	318.68	174.348	314.835
ENSMUSG00000018476	46.7903	52.0953	57.1918	75.3686		60.6313	47.2554	71.5591	53.1499		66.4156	57.6588	61.2403	52.3887
ENSMUSG00000018479	0	0.0313919	0	0		0.0934804	0.0329615	0.164353	0.105227		0.123419	0	0.127225	0.0666887
ENSMUSG00000018481	103.152	104.031	112.148	109.391		110.711	105.958	100.648	113.386		108.783	110.851	103.641	103.731
ENSMUSG00000018486	0.0236985	0	0	0.0263492		0	0	0.0240095	0.0512404		0	0	0.0232321	0
ENSMUSG00000018500	7.74692	7.4709	3.8085	1.55834		3.35297	4.81539	2.65922	2.28664		3.95027	5.09545	1.79868	1.83329
ENSMUSG00000018501	231.478	256.015	286.141	322.938		307.119	278.724	281.835	313.987		307.637	317.673	265.935	302.801
ENSMUSG00000018507	0.268007	0.284956	0.684392	0.322177		0.551703	0.247411	0.959668	0.456015		0.629977	0.165073	0.680491	0.0757724
ENSMUSG00000018509	10.1437	10.728	13.3847	8.11465		5.37422	14.1469	9.88126	7.9423		8.08742	11.5666	13.7605	16.86
ENSMUSG00000018537	35.4469	34.7263	38.2222	42.3146		51.8815	37.6528	48.0703	36.8724		46.8336	40.7642	42.5213	39.4914
ENSMUSG00000018541	29.5083	25.3294	30.865	27.4106		36.2236	24.5186	35.1798	29.2316		34.8589	25.9285	32.9184	24.247
ENSMUSG00000018543	0.237553	0.0985053	0.100101	0.113195		0	0.379243	0.103144	0.0366881		0.129094	0.184392	0.0998044	0.104631
ENSMUSG00000018547	101.55	103.205	104.205	96.4858		111.49	102.114	108.646	89.9025		114.109	96.3133	88.3638	87.4275
ENSMUSG00000018548	46.3766	40.4339	48.9392	32.1078		43.9837	47.2127	44.8333	37.3228		43.2136	33.9479	42.2748	39.2765
ENSMUSG00000018554	0	0	1.31856	0		0	0	1.06609	0		0	0	1.13538	0
ENSMUSG00000018559	132.827	114.263	101.592	105.201		103.561	114.697	109.376	93.8462		117.242	104.248	103.333	97.2237
ENSMUSG00000018565	64.1358	49.1206	56.4971	45.5509		53.6052	54.9654	56.9915	47.7084		56.4857	46.9311	55.4779	46.5998
ENSMUSG00000018566	0.517441	0.168394	0.60566	0.143642		0.230291	0.25032	0.374509	0.133188		0.0954192	0.289035	0.798969	0.229845
ENSMUSG00000018567	383.895	326.416	345.965	274.776		402.746	218.923	347.293	276.595		421.497	215.208	248.801	177.754
ENSMUSG00000018569	0	0.0494496	1.14064	0		0.0632742	0.0669321	0.792897	0		0	0.0357975	1.25122	0.0677094
ENSMUSG00000018570	1.75803	0.596935	3.04767	1.57515		2.72158	0.881979	3.16368	1.92494		2.71779	1.10068	2.9298	1.8909
ENSMUSG00000018572	117.209	103.557	109.697	103.53		98.4234	101.675	103.873	106.396		118.227	94.1136	95.5934	85.7205
ENSMUSG00000018574	115.308	114.113	95.6846	98.2569		94.6712	89.153	71.8537	97.2371		86.3726	91.0013	79.2825	85.5982
ENSMUSG00000018581	5.72809	4.42031	4.90123	4.48585		5.12264	8.22245	4.34537	5.23988		4.60938	4.56142	4.86282	6.86408
ENSMUSG00000018583	302.857	285.801	299.338	259.965		270.016	348.009	296.957	277.04		272.518	280.591	303.003	309.531
ENSMUSG00000018585	33.4912	31.7284	45.4121	32.373		34.1422	48.2462	40.2996	26.589		45.9774	34.9983	45.626	41.8629
ENSMUSG00000018593	920.895	852.746	881.799	702.286		839.164	692.868	769.275	753.316		867.42	616.482	979.274	645.405
ENSMUSG00000018595	0	0	0.0501608	0		0	0	0	0		0	0	0.0256095	0
ENSMUSG00000018599	7.22239	7.16506	7.84212	8.0457		6.36259	7.74921	9.15467	6.71598		7.12151	6.83485	9.75755	8.3326
ENSMUSG00000018604	32.5072	17.3968	40.1506	24.9667		27.0843	32.2543	33.4185	25.3819		34.175	34.8568	43.6936	36.9052
ENSMUSG00000018620	0	0	0	0		0	0	0	0		0	0	0.0236604	0
ENSMUSG00000018634	0.0246974	0.0477919	0	0		0	0.0250908	0.0250214	0		0.0234873	0	0	0
ENSMUSG00000018648	17.4468	12.9171	15.7541	11.4135		17.3888	13.8481	16.5446	11.13		17.4051	10.5332	18.9357	10.5752
ENSMUSG00000018651	35.9064	29.9567	41.3301	36.1231		43.6302	45.0447	40.728	38.2195		41.0877	40.215	41.9029	37.5133
ENSMUSG00000018654	0	0	0.0513976	0		0	0	0.071896	0.0255731		0	0	0.0463786	0
ENSMUSG00000018656	0	0.0234426	0	0.0269387		0.0232694	0	0	0.052387		0	0.0490884	0	0.0249006
ENSMUSG00000018659	5.76848	4.44518	8.44028	4.04032		5.46132	5.30355	7.24804	4.83255		6.21765	4.3781	7.94998	3.91519
ENSMUSG00000018661	48.735	44.4728	55.4539	46.0375		56.6196	50.453	52.6164	39.8442		65.546	53.5827	52.4276	47.0787
ENSMUSG00000018666	80.1422	74.1698	92.8048	69.9154		103.55	95.8103	96.2345	85.8528		84.3249	78.397	89.2215	71.3474
ENSMUSG00000018669	48.3236	41.5859	48.2426	38.7892		35.4615	37.7056	42.7118	37.6046		41.5601	40.9882	53.7968	39.9101
ENSMUSG00000018672	48.8438	54.7527	53.2406	51.1396		54.8495	42.7515	48.3103	59.7396		48.8722	39.0551	54.2199	43.8479
ENSMUSG00000018677	138.134	118.985	105.745	94.3275		79.41	129.838	108.408	79.1004		110.52	104.963	109.72	112.788
ENSMUSG00000018678	21.3814	21.0263	24.4709	23.8873		17.6154	26.5319	23.3173	22.0386		18.3951	22.4488	29.3408	29.422
ENSMUSG00000018697	95.2406	76.9005	80.6851	69.5402		88.7135	82.0138	91.6657	80.2886		88.9708	76.0453	81.809	76.5524
ENSMUSG00000018707	337.95	427.044	493.783	583.131		498.982	589.953	630.441	612.267		661.615	665.442	455.175	612.781
ENSMUSG00000018727	0.283968	0.193551	0.643666	0.189569		0.375262	0.34343	1.04396	0.181811		0.187536	0.149691	0.963533	0.0841323
ENSMUSG00000018733	16.8921	15.3138	18.9424	16.5422		23.9751	13.5259	18.3036	14.6025		20.1574	13.6777	15.2516	12.2879
ENSMUSG00000018736	90.6641	92.1734	101.954	110.556		91.399	92.6437	95.301	118.613		101.357	99.1368	91.9868	98.2637
ENSMUSG00000018740	6.34028	5.65569	5.38736	3.84491		5.28181	2.6519	3.68774	3.76458		4.76875	3.34785	4.11231	3.02657
ENSMUSG00000018750	32.4287	42.5105	33.9582	38.8083		48.4938	32.4155	34.0823	30.4584		47.9119	41.0634	26.9671	28.8488
ENSMUSG00000018752	4.26751	4.51087	4.0458	3.82752		8.13426	5.19327	10.9034	5.65249		7.86392	4.23326	6.34463	3.80369
ENSMUSG00000018761	33.9693	31.3191	43.6376	38.1373		31.6002	40.7985	42.0905	37.6838		31.8568	33.1145	43.5787	40.8509
ENSMUSG00000018765	111.236	98.9445	105.567	121.037		92.1656	135.821	102.635	116.66		103.327	130.816	102.12	132.083
ENSMUSG00000018770	129.394	98.4387	120.574	87.6929		98.0674	115.583	101.574	95.0906		94.0462	86.6923	114.852	109.335
ENSMUSG00000018774	3.93488	1.8221	4.62373	1.401		8.55083	2.7573	7.44499	1.76906		8.78822	3.66552	6.29659	1.46077
ENSMUSG00000018776	0.181627	0.225942	0.306139	0.0865463		0.224273	0.10544	0.394307	0.140254		0.444157	0.197373	0.228924	0.106664
ENSMUSG00000018796	28.8906	24.5026	34.0868	24.9615		41.1982	25.4184	43.5057	27.0148		37.055	20.792	36.7672	21.9864
ENSMUSG00000018800	36.343	37.6795	57.2377	53.4169		45.1192	37.6195	45.133	54.4048		39.9358	31.917	41.4807	44.5491
ENSMUSG00000018809	12.3145	11.637	12.3504	10.9029		12.3406	12.7058	9.50381	9.80222		10.4339	10.8186	11.1558	10.3604
ENSMUSG00000018819	32.4326	30.7687	28.0121	48.8505		45.2918	43.3265	50.0544	59.3565		38.4676	59.8654	32.5339	33.2378
ENSMUSG00000018820	21.9827	19.8918	19.9861	25.1916		25.1832	23.4133	21.9153	23.047		26.3155	26.2449	22.2899	23.8936
ENSMUSG00000018821	16.9193	19.208	18.225	14.184		11.1028	18.998	11.5135	12.3043		12.0624	14.0061	18.8229	18.0491
ENSMUSG00000018822	0.0507794	0	0.099856	0.0282294		0.0243844	0.0773824	0.385843	0.0274487		0.0241458	0	0.07467	0.0260936
ENSMUSG00000018830	0.140339	0.203318	0.275484	0.20768		0.201816	0	0.473108	0.40387		0.40039	0.284618	0.251778	0.0959832
ENSMUSG00000018841	15.1587	13.9293	12.1295	11.3812		14.3782	14.9134	13.9238	12.2067		15.7017	11.4257	12.3188	12.2351
ENSMUSG00000018844	0.200091	0.0241999	0.0245921	0		0.120105	0.101639	0.0253396	0		0.11893	0	0.0735574	0.025705
ENSMUSG00000018845	0.0240142	0	0.0944463	0		0.0793701	0	0.21401	0		0.137033	0	0.449049	0
ENSMUSG00000018846	138.809	152.874	137.259	152.705		137.915	176.115	121.964	167.544		135.991	150.414	111.037	156.476
ENSMUSG00000018848	222.874	205.778	188.906	167.619		188.313	222.904	201.273	204.781		193.163	173.578	193.659	182.883
ENSMUSG00000018849	9.17079	12.0499	12.3115	10.7227		9.11269	21.8471	13.6459	11.6812		12.3647	19.3146	16.1672	22.1023
ENSMUSG00000018858	29.1109	22.4458	32.7169	26.3809		30.1851	28.9779	30.913	25.8913		30.6506	22.9747	34.1383	27.9983
ENSMUSG00000018861	10.6908	8.56377	8.29284	6.22869		8.17448	8.34505	6.82088	5.07145		11.906	7.86924	10.2669	8.54433
ENSMUSG00000018862	0	0	0	0		0	0	0	0.0267943		0	0	0	0
ENSMUSG00000018865	0	0	5.44782	0		0	0	5.65131	0		0.0235577	0	5.17223	0
ENSMUSG00000018868	0	0	0	0		0	0	0.0261138	0		0	0	0	0
ENSMUSG00000018882	37.7968	35.4736	47.4372	35.6525		30.5808	36.5193	35.7436	33.1424		32.9339	33.1027	39.808	35.6539
ENSMUSG00000018893	0.0602307	0.0352095	0.138387	0.142095		0	0	0.0368677	0.0304313		0	0.0693729	0.0713477	0.107786
ENSMUSG00000018899	20.0461	19.9632	21.3359	19.1799		29.8158	19.0248	31.328	21.6085		25.3612	19.8735	20.2049	12.1317
ENSMUSG00000018900	5.4842	4.2499	5.40413	4.17381		8.01294	3.54906	6.19695	4.30219		7.62527	5.24678	5.89747	4.27112
ENSMUSG00000018906	109.574	87.4012	144.103	83.295		107.106	65.6338	100.516	71.3699		116.75	82.0166	106.1	70.2132
ENSMUSG00000018907	0	0	0	0.0274996		0	0.0502543	0	0		0	0	0	0
ENSMUSG00000018909	9.89709	10.9245	24.1693	13.9476		6.81133	8.91832	9.92408	9.30601		6.57522	11.1725	13.2937	15.8809
ENSMUSG00000018914	0	0	0.0332347	0		0	0	0	0		0	0	0	0
ENSMUSG00000018916	0	0	0	0		0.0293554	0	0	0		0	0.0664314	0	0.0942392
ENSMUSG00000018919	0	0	0.523641	0		0	0	0.541419	0		0	0	0.345985	0
ENSMUSG00000018920	0.146979	0.308125	1.01152	0.709867		0.305845	0.447964	0.979457	0.423731		0.420619	0.505788	1.06241	0.379192
ENSMUSG00000018921	48.6118	42.8008	46.6776	38.5836		46.5484	59.9627	61.7923	43.4479		51.4181	46.4809	56.5148	55.3512
ENSMUSG00000018923	8.50516	10.1849	12.2586	9.48486		11.0666	11.4113	10.7533	11.0591		10.0407	8.18443	12.4856	10.5218
ENSMUSG00000018924	0.0247457	0	0.24331	0		0	0.0251401	0.204049	0		0	0	0.175314	0.0254318
ENSMUSG00000018925	0	0	0	0		0	0	0.0257651	0		0.0241854	0	0	0
ENSMUSG00000018927	0	0	0	0		0.0296786	0	0	0		0	0	0	0.031759
ENSMUSG00000018930	0	0	0	0		0	0	0	0		0	0	0.0323828	0
ENSMUSG00000018931	27.8602	22.5134	32.75	21.9823		31.0756	20.4315	34.2518	20.294		35.2289	22.1315	28.2914	16.5536
ENSMUSG00000018932	101.045	81.1642	96.3552	97.2821		104.513	126.949	118.059	101.974		109.781	103.42	109.601	115.311
ENSMUSG00000018965	252.292	270.079	238.845	214.496		252.653	316.251	207.682	260.367		240.869	228.085	229.219	273.97
ENSMUSG00000018973	0	0	0	0		0	0	0.0254436	0		0	0	0	0
ENSMUSG00000018974	58.849	50.0603	58.0652	54.777		51.6983	72.3011	67.214	51.0489		60.2691	69.1216	70.1645	67.9856
ENSMUSG00000018983	2.6123	1.82963	3.25152	1.81401		1.31712	5.42108	2.39397	1.9172		1.28327	4.00466	3.06679	3.37737
ENSMUSG00000018986	0.122883	0.0741198	0.460822	0.162771		0.145105	0.0259417	0.155221	0.0791341		0.0242839	0.132574	0.097338	0.0250759
ENSMUSG00000018995	10.6127	10.6292	13.7972	8.86021		11.5194	9.8935	10.1157	8.66253		10.0814	8.94628	11.719	8.18384
ENSMUSG00000018999	81.4018	75.3444	88.6321	96.051		107.014	95.3994	90.2929	94.7742		98.4466	82.4067	86.3835	90.6891
ENSMUSG00000019027	0	0	0.232597	0.103724		0.0220678	0	0.426434	0		0.0694922	0.0529383	0.184359	0.0236147
ENSMUSG00000019039	22.5259	13.6121	14.9239	13.345		19.8683	17.8319	20.041	13.3869		23.3932	22.8617	15.9845	13.4215
ENSMUSG00000019054	56.9	57.3216	70.1433	65.4361		64.9184	65.814	72.332	65.1124		70.5702	58.4896	74.0619	71.7846
ENSMUSG00000019055	79.0917	100.533	85.7154	92.3832		69.7883	89.0765	62.7443	75.8516		81.7652	85.8948	83.1238	98.0914
ENSMUSG00000019066	5.91779	7.31304	5.97834	5.23021		9.07691	5.57609	7.24273	5.46347		9.50475	4.53266	6.27225	4.52862
ENSMUSG00000019080	2.76016	2.54595	2.69735	2.50631		2.56856	3.13561	2.72846	2.35437		3.90512	2.91853	2.20769	2.57451
ENSMUSG00000019082	24.8513	25.7381	17.3055	20.5926		19.7135	37.7625	24.161	20.8537		25.5152	34.5885	21.9847	38.5539
ENSMUSG00000019087	292.616	259.653	275.129	235.109		289.008	253.735	254.463	229.509		309.738	217.626	227.449	216.229
ENSMUSG00000019088	12.2862	9.14133	18.0322	15.1088		14.9088	12.3355	12.8813	15.9509		10.6635	9.49137	13.774	16.2841
ENSMUSG00000019102	25.0214	4.77786	34.2628	2.51642		14.4747	4.36352	19.1686	3.05852		19.8802	6.79161	13.4355	1.16302
ENSMUSG00000019122	1.47675	2.31968	1.80438	1.28117		1.43508	2.98012	1.56976	1.68831		2.63172	2.10838	1.6559	1.87501
ENSMUSG00000019124	0.569533	0.17766	4.63172	2.99365		5.60942	2.50224	9.71712	5.23714		3.80449	2.17564	5.33168	2.1319
ENSMUSG00000019132	230.682	186.557	197.605	187.611		221.571	200.973	199.037	202.659		202.348	166.605	197.999	170.037
ENSMUSG00000019139	8.16731	4.06921	12.6945	5.45639		7.22042	7.62419	16.2837	5.21753		10.1159	8.89113	14.3777	6.56453
ENSMUSG00000019143	39.5177	25.4455	32.4521	28.644		41.2485	29.9678	34.164	30.5893		34.6549	29.423	30.2363	27.1668
ENSMUSG00000019146	0	0	0	0		0.0225637	0	0	0		0	0	0	0
ENSMUSG00000019158	4.14746	4.97084	6.28768	4.89015		3.83143	5.43395	5.59357	3.84505		4.08103	3.73395	6.99018	6.72466
ENSMUSG00000019173	116.243	127.272	119.377	116.976		115.124	127.783	130.123	113.405		132.056	114.693	124.948	127.024
ENSMUSG00000019178	0.0325909	0.111473	0	0.0724722		0.0313001	0.0322084	0.1394	0.0694676		0.0929817	0.0354164	0.0638988	0.059338
ENSMUSG00000019179	371.178	297.318	306.984	248.965		232.475	315.389	268.725	237.763		287.633	251.491	313.322	303.786
ENSMUSG00000019188	146.876	115.164	141.231	109.507		97.06	107.259	95.2057	103.173		107.53	98.3458	124.429	117.372
ENSMUSG00000019189	109.942	120.001	113.06	134.593		132.528	155.01	119.064	145.848		128.724	128.326	111.303	133.12
ENSMUSG00000019194	6.49147	8.04494	8.94877	7.50793		10.5056	6.94688	11.7079	7.6483		10.3564	6.22477	11.6976	8.89373
ENSMUSG00000019210	125.1	110.542	120.98	103.342		139.3	94.9299	126.877	96.777		138.356	97.1633	102.517	77.0346
ENSMUSG00000019214	14.9616	10.5991	9.53255	9.42366		12.1144	31.4948	13.9608	12.9643		13.0978	16.7444	17.7909	25.3353
ENSMUSG00000019230	6.15908	5.4919	6.33549	11.9554		11.0296	7.60981	6.69289	9.36675		11.0071	7.60446	5.68796	7.49601
ENSMUSG00000019232	0.237113	0.0728649	0.14538	0.105585		0.0683175	0	0.144254	0.205328		0.157847	0.103069	0.139468	0.19495
ENSMUSG00000019235	0.512541	0.966665	1.77298	1.16501		0.447937	0.866461	1.65753	0.632253		0.417131	0.6629	1.79162	1.45252
ENSMUSG00000019254	42.5868	33.5761	36.8297	43.2199		42.6256	51.915	44.7879	49.0375		45.5573	54.977	45.7044	55.6714
ENSMUSG00000019256	34.4565	8.39441	51.4808	7.24171		26.5573	12.5318	38.4663	9.2145		27.4906	13.5886	40.7044	10.8067
ENSMUSG00000019261	16.4003	18.2756	13.0338	18.7825		11.0567	21.8685	18.5587	13.9822		15.8743	23.5249	22.4331	30.3462
ENSMUSG00000019295	37.2813	33.6257	27.2032	33.5389		36.5654	42.7023	27.564	29.9019		36.8491	34.6928	24.9023	27.6697
ENSMUSG00000019297	36.4477	25.9885	33.9474	23.9285		27.1268	31.5875	31.6732	25.2224		26.5086	23.2728	38.1798	29.7668
ENSMUSG00000019301	0.26771	0.155415	0.157934	0.0892962		0.411377	0.135988	0.352591	0.057884		0.48373	0.232737	0.104977	0.08254
ENSMUSG00000019302	114.815	81.2198	88.6972	63.7815		129.067	57.4841	114.557	64.7742		147.127	78.6563	105.847	45.5765
ENSMUSG00000019303	15.0181	13.7976	13.9643	12.78		14.2307	19.4707	14.5459	13.269		15.7973	15.4553	16.4537	16.488
ENSMUSG00000019312	0.0286232	0	5.6441	0		0.0338155	0.025266	5.56818	0.0355397		0	0.0357232	5.16893	0.0632021
ENSMUSG00000019320	1.74483	1.54546	1.47049	1.7615		2.27993	0.987602	2.17178	1.80549		1.65934	1.90118	1.58832	1.28766
ENSMUSG00000019326	4.1053	2.75521	1.93657	1.92606		18.8932	1.37416	10.7054	2.66806		19.0921	3.15935	2.72177	0.296298
ENSMUSG00000019338	33.5442	31.3915	42.4878	44.2165		34.8091	38.8228	40.3878	38.0361		35.637	35.2542	43.8834	48.8834
ENSMUSG00000019359	1.03617	0.600485	0.388029	0.692499		2.67564	0.414429	3.15712	0.750035		1.7824	0.567814	1.02842	0.253177
ENSMUSG00000019362	38.0867	31.3646	35.7352	28.2185		34.479	35.9866	38.3096	28.0287		35.8309	27.0234	39.7146	37.1768
ENSMUSG00000019368	0	0	0.310862	0		0	0	0.307368	0		0	0	0.21457	0
ENSMUSG00000019370	354.332	379.919	274.218	256.563		313.074	394.07	295.067	273.973		325.822	317.923	296.57	286.95
ENSMUSG00000019373	115.889	105.364	123.36	107.154		131.275	125.869	135.266	133.062		119.27	107.399	131.663	116.863
ENSMUSG00000019428	60.8448	50.5263	55.3945	55.7388		55.8347	63.8521	79.1877	51.4468		68.1378	55.762	71.3111	73.8996
ENSMUSG00000019429	0	0	0.0267414	0		0	0	0	0		0	0	0.0533244	0
ENSMUSG00000019432	250.376	175.868	232.46	201.998		250.466	268.753	263.794	224.933		254.641	226.837	276.008	255.803
ENSMUSG00000019433	41.851	40.1996	36.3637	26.7006		37.4009	41.535	44.2724	30.1121		50.6691	40.4411	46.021	39.5117
ENSMUSG00000019437	15.1286	11.697	16.251	14.6964		11.494	9.31585	11.2132	11.3908		12.5479	9.53594	12.6403	10.9442
ENSMUSG00000019461	62.0891	61.2963	62.5737	57.4928		74.2686	58.1304	69.2905	56.0681		77.4432	53.1659	69.7365	63.1767
[truncated: 29,537 more rows]
